# Supplementary material for: Base-editing corrects metabolic abnormalities in a humanized mouse model for glycogen storage disease type-Ia
Source: Nat Commun. 2024 Nov 10;15:9729. doi: 10.1038/s41467-024-54108-1 (PMC11551175; doi:10.1038/s41467-024-54108-1)
Supplement: Supplementary file 3 — Supplementary Data 1 [file 41467_2024_54108_MOESM3_ESM.xlsx]

## Sheet: Supplementary data set 1
Supplementary Data 1: Guide RNA and mRNA sequences
Construct	Sequence
Protospacer (PAM)	CAGTATGGACACTGTCCAAAGAGAAT
gRNA	mCsmAsmGsUAUGGACACUGUCCAAAGUUUUAGUACUCUGUAAUGAAAAUUACAGAAUCUACUAAAACAAGGCAAAAUGCCGUGUUUAUCUCGUCAACUUGUUGGCGAGAUsmUsmUsmU
mRNA	AGGAAAUAAGAGAGAAAAGAAGAGUAAGAAGAAAUAUAAGAGCCACCAUGAGCGAGGUCGAGUUCUCUCACGAAUAUUGGAUGAGACACGCUCUCACCCUGGCUAAGAGAGCCAGGGACGAAAGAGAGGUGCCAGUUGGCGCUGUCCUGGUGUUGAACAAUCGCGUCAUCGGAGAAGGAUGGAAUCGCGCCAUUGGCCUGCACGAUCCAACCGCACAUGCCGAAAUUAUGGCUCUGCGGCAAGGCGGCCUCGUGAUGCAAAAUUACAGACUGUACGAUGCUACCCUCUACGGCACCUUCGAGCCCUGUGUCAUGUGUGCUGGGGCAAUGAUUCACUCCCGGAUUGGCCGCGUGGUGUUUGGAGUGCGGAAUGCCAAGACUGGCGCCGCUGGAUCUCUGA…
Modification Types
Abbreviation	Description	Notation when used in sequence
N	RNA	A, C, G, U
Ns	phosphorothioate	As, Cs, Gs, Us
mN	2’O-methyl (M)	mA, mC, mG, mU
mNs	2’-O-methyl 3’-phosphorothioate (MS)	mAs, mCs, mGs, mUs
