# Supplementary material for: Base-editing corrects metabolic abnormalities in a humanized mouse model for glycogen storage disease type-Ia
Source: Nat Commun. 2024 Nov 10;15:9729. doi: 10.1038/s41467-024-54108-1 (PMC11551175; doi:10.1038/s41467-024-54108-1)
Supplement: Supplementary file 4 — Supplementary Data 2 [file 41467_2024_54108_MOESM4_ESM.xlsx]

## Sheet: SuppIementary data set 2
Supplementary Data 2: Off-target editing analysis table
The below table summarizes the sample enrichment and statistical significance scores for all potentially editable A's in candidate off-target sites with >0x sequencing coverage.
Off-target Name	Position in Locus	Treated Sample Name	Untreated Sample Name	Frequency	Sample Enrichment Score (Log2OR)	Statistical Significance Score (-log10p)
OT1	9	Donor 3 treated rep1	Donor 3 untreated rep1	0.00400283	0.774089	28.5231
OT1	9	Donor 3 treated rep1	Donor 3 untreated rep2	0.00400283	0.919563	37.2934
OT1	2	Donor 3 treated rep1	Donor 3 untreated rep1	0.00234272	-0.177583	1.69501
OT1	2	Donor 3 treated rep1	Donor 3 untreated rep2	0.00234272	-0.0711302	0.441956
OT1	7	Donor 3 treated rep1	Donor 3 untreated rep1	0.00293284	-0.12049	1.05675
OT1	7	Donor 3 treated rep1	Donor 3 untreated rep2	0.00293284	-0.0190243	0.0943429
OT1	16	Donor 3 treated rep1	Donor 3 untreated rep1	0.00172085	-0.0818908	0.420653
OT1	16	Donor 3 treated rep1	Donor 3 untreated rep2	0.00172085	0.218631	1.63423
OT1	17	Donor 3 treated rep1	Donor 3 untreated rep1	0.00160945	-0.148389	0.943632
OT1	17	Donor 3 treated rep1	Donor 3 untreated rep2	0.00160945	-0.192851	1.37717
OT1	18	Donor 3 treated rep1	Donor 3 untreated rep1	0.00228551	-0.114105	0.832368
OT1	18	Donor 3 treated rep1	Donor 3 untreated rep2	0.00228551	-0.0580845	0.321511
OT1	22	Donor 3 treated rep1	Donor 3 untreated rep1	0.00249588	0.00970189	0.0378755
OT1	22	Donor 3 treated rep1	Donor 3 untreated rep2	0.00249588	-0.00163322	0
OT1	25	Donor 3 treated rep1	Donor 3 untreated rep1	0.00116579	-0.0600874	0.224178
OT1	25	Donor 3 treated rep1	Donor 3 untreated rep2	0.00116579	-0.121199	0.561294
OT1	27	Donor 3 treated rep1	Donor 3 untreated rep1	0.00119681	0.00156535	0
OT1	27	Donor 3 treated rep1	Donor 3 untreated rep2	0.00119681	-0.0103842	0.0272132
OT1	9	Donor 3 treated rep2	Donor 3 untreated rep2	0.00362589	0.776337	26.9619
OT1	2	Donor 3 treated rep2	Donor 3 untreated rep1	0.00240222	-0.141308	1.27969
OT1	2	Donor 3 treated rep2	Donor 3 untreated rep2	0.00240222	-0.0348466	0.192901
OT1	7	Donor 3 treated rep2	Donor 3 untreated rep1	0.00270855	-0.235546	3.20697
OT1	7	Donor 3 treated rep2	Donor 3 untreated rep2	0.00270855	-0.13411	1.22321
OT1	9	Donor 3 treated rep2	Donor 3 untreated rep1	0.00362589	0.630866	19.3961
OT1	16	Donor 3 treated rep2	Donor 3 untreated rep1	0.00166445	-0.129997	0.825603
OT1	16	Donor 3 treated rep2	Donor 3 untreated rep2	0.00166445	0.170478	1.13569
OT1	17	Donor 3 treated rep2	Donor 3 untreated rep1	0.00167176	-0.0935699	0.514598
OT1	17	Donor 3 treated rep2	Donor 3 untreated rep2	0.00167176	-0.137948	0.893027
OT1	18	Donor 3 treated rep2	Donor 3 untreated rep1	0.00237479	-0.0586716	0.357713
OT1	18	Donor 3 treated rep2	Donor 3 untreated rep2	0.00237479	-0.00266214	0.009202
OT1	22	Donor 3 treated rep2	Donor 3 untreated rep1	0.00238754	-0.0544917	0.32594
OT1	22	Donor 3 treated rep2	Donor 3 untreated rep2	0.00238754	-0.065834	0.420759
OT1	25	Donor 3 treated rep2	Donor 3 untreated rep1	0.0012596	0.0517325	0.193592
OT1	25	Donor 3 treated rep2	Donor 3 untreated rep2	0.0012596	-0.00945221	0.025575
OT1	27	Donor 3 treated rep2	Donor 3 untreated rep1	0.00131279	0.135164	0.705807
OT1	27	Donor 3 treated rep2	Donor 3 untreated rep2	0.00131279	0.123197	0.605204
OT1	9	Donor 1 treated rep1	Donor 1 untreated rep1	0.00422102	1.1148	26.981
OT1	9	Donor 1 treated rep1	Donor 1 untreated rep2	0.00422102	0.929574	20.1705
OT1	2	Donor 1 treated rep1	Donor 1 untreated rep1	0.00255519	0.194231	1.10388
OT1	2	Donor 1 treated rep1	Donor 1 untreated rep2	0.00255519	0.0019623	0
OT1	7	Donor 1 treated rep1	Donor 1 untreated rep1	0.00308401	0.0626844	0.274206
OT1	7	Donor 1 treated rep1	Donor 1 untreated rep2	0.00308401	0.109699	0.556684
OT1	16	Donor 1 treated rep1	Donor 1 untreated rep1	0.00147533	-0.131994	0.442472
OT1	16	Donor 1 treated rep1	Donor 1 untreated rep2	0.00147533	0.0121171	0.0174536
OT1	17	Donor 1 treated rep1	Donor 1 untreated rep1	0.00148726	-0.139613	0.47404
OT1	17	Donor 1 treated rep1	Donor 1 untreated rep2	0.00148726	-0.126967	0.414912
OT1	18	Donor 1 treated rep1	Donor 1 untreated rep1	0.00230538	-0.0951415	0.399662
OT1	18	Donor 1 treated rep1	Donor 1 untreated rep2	0.00230538	-0.133476	0.625836
OT1	22	Donor 1 treated rep1	Donor 1 untreated rep1	0.00234708	-0.0644487	0.24638
OT1	22	Donor 1 treated rep1	Donor 1 untreated rep2	0.00234708	-0.0110334	0.027571
OT1	25	Donor 1 treated rep1	Donor 1 untreated rep1	0.00117703	-0.153456	0.467596
OT1	25	Donor 1 treated rep1	Donor 1 untreated rep2	0.00117703	-0.0819505	0.201297
OT1	27	Donor 1 treated rep1	Donor 1 untreated rep1	0.00135629	0.342096	1.51345
OT1	27	Donor 1 treated rep1	Donor 1 untreated rep2	0.00135629	0.284238	1.16278
OT1	9	Donor 1 treated rep2	Donor 1 untreated rep1	0.00469242	1.26823	37.1401
OT1	9	Donor 1 treated rep2	Donor 1 untreated rep2	0.00469242	1.083	29.0041
OT1	2	Donor 1 treated rep2	Donor 1 untreated rep1	0.00253455	0.182503	0.990232
OT1	2	Donor 1 treated rep2	Donor 1 untreated rep2	0.00253455	-0.00976673	0.0262637
OT1	7	Donor 1 treated rep2	Donor 1 untreated rep1	0.00314433	0.0907369	0.428581
OT1	7	Donor 1 treated rep2	Donor 1 untreated rep2	0.00314433	0.137756	0.750587
OT1	16	Donor 1 treated rep2	Donor 1 untreated rep1	0.00152278	-0.086322	0.268858
OT1	16	Donor 1 treated rep2	Donor 1 untreated rep2	0.00152278	0.0578739	0.156479
OT1	17	Donor 1 treated rep2	Donor 1 untreated rep1	0.00166247	0.0212771	0.0510768
OT1	17	Donor 1 treated rep2	Donor 1 untreated rep2	0.00166247	0.0339184	0.0885461
OT1	18	Donor 1 treated rep2	Donor 1 untreated rep1	0.00247778	0.00918479	0.0267292
OT1	18	Donor 1 treated rep2	Donor 1 untreated rep2	0.00247778	-0.0292218	0.0999661
OT1	22	Donor 1 treated rep2	Donor 1 untreated rep1	0.00264765	0.109817	0.517974
OT1	22	Donor 1 treated rep2	Donor 1 untreated rep2	0.00264765	0.163249	0.892936
OT1	25	Donor 1 treated rep2	Donor 1 untreated rep1	0.0012895	-0.0216563	0.0371034
OT1	25	Donor 1 treated rep2	Donor 1 untreated rep2	0.0012895	0.049911	0.122217
OT1	27	Donor 1 treated rep2	Donor 1 untreated rep1	0.00124272	0.215778	0.724421
OT1	27	Donor 1 treated rep2	Donor 1 untreated rep2	0.00124272	0.15792	0.483263
OT1	9	Donor 2 treated rep1	Donor 2 untreated rep1	0.00775919	1.96075	221.08
OT1	9	Donor 2 treated rep1	Donor 2 untreated rep2	0.00775919	1.69421	162.391
OT1	2	Donor 2 treated rep1	Donor 2 untreated rep1	0.00248157	0.0144038	0.0699477
OT1	2	Donor 2 treated rep1	Donor 2 untreated rep2	0.00248157	-0.0056109	0.0197943
OT1	7	Donor 2 treated rep1	Donor 2 untreated rep1	0.0031859	0.188296	2.05088
OT1	7	Donor 2 treated rep1	Donor 2 untreated rep2	0.0031859	0.00634699	0.0270303
OT1	16	Donor 2 treated rep1	Donor 2 untreated rep1	0.00169325	-0.0835293	0.415675
OT1	16	Donor 2 treated rep1	Donor 2 untreated rep2	0.00169325	-0.210574	1.53563
OT1	17	Donor 2 treated rep1	Donor 2 untreated rep1	0.00165032	-0.186099	1.31057
OT1	17	Donor 2 treated rep1	Donor 2 untreated rep2	0.00165032	-0.284451	2.47093
OT1	18	Donor 2 treated rep1	Donor 2 untreated rep1	0.00251081	0.0983159	0.674596
OT1	18	Donor 2 treated rep1	Donor 2 untreated rep2	0.00251081	0.0252071	0.120467
OT1	22	Donor 2 treated rep1	Donor 2 untreated rep1	0.0027797	0.187011	1.85571
OT1	22	Donor 2 treated rep1	Donor 2 untreated rep2	0.0027797	-0.0506964	0.290889
OT1	25	Donor 2 treated rep1	Donor 2 untreated rep1	0.00122095	0.0171054	0.0562053
OT1	25	Donor 2 treated rep1	Donor 2 untreated rep2	0.00122095	-0.140331	0.670833
OT1	27	Donor 2 treated rep1	Donor 2 untreated rep1	0.00121259	0	0
OT1	27	Donor 2 treated rep1	Donor 2 untreated rep2	0.00121259	-0.106215	0.438465
OT1	9	Donor 2 treated rep2	Donor 2 untreated rep1	0.00652182	1.70813	165.539
OT1	9	Donor 2 treated rep2	Donor 2 untreated rep2	0.00652182	1.44187	115.754
OT1	2	Donor 2 treated rep2	Donor 2 untreated rep1	0.00262443	0.0953993	0.703748
OT1	2	Donor 2 treated rep2	Donor 2 untreated rep2	0.00262443	0.0753633	0.483268
OT1	7	Donor 2 treated rep2	Donor 2 untreated rep1	0.00318652	0.188578	2.20074
OT1	7	Donor 2 treated rep2	Donor 2 untreated rep2	0.00318652	0.0066282	0.0259176
OT1	16	Donor 2 treated rep2	Donor 2 untreated rep1	0.00182623	0.0257609	0.105048
OT1	16	Donor 2 treated rep2	Donor 2 untreated rep2	0.00182623	-0.101297	0.582649
OT1	17	Donor 2 treated rep2	Donor 2 untreated rep1	0.00179984	-0.0607894	0.296606
OT1	17	Donor 2 treated rep2	Donor 2 untreated rep2	0.00179984	-0.159117	1.10249
OT1	18	Donor 2 treated rep2	Donor 2 untreated rep1	0.00264708	0.174795	1.72959
OT1	18	Donor 2 treated rep2	Donor 2 untreated rep2	0.00264708	0.101678	0.712624
OT1	22	Donor 2 treated rep2	Donor 2 untreated rep1	0.00260586	0.093625	0.688998
OT1	22	Donor 2 treated rep2	Donor 2 untreated rep2	0.00260586	-0.144105	1.29105
OT1	25	Donor 2 treated rep2	Donor 2 untreated rep1	0.00128558	0.0916459	0.412128
OT1	25	Donor 2 treated rep2	Donor 2 untreated rep2	0.00128558	-0.0658625	0.25587
OT1	27	Donor 2 treated rep2	Donor 2 untreated rep1	0.00119314	-0.0234081	0.0686056
OT1	27	Donor 2 treated rep2	Donor 2 untreated rep2	0.00119314	-0.129614	0.623507
OT10	20	Donor 3 treated rep1	Donor 3 untreated rep1	0.00422961	1.38092	2.33772
OT10	20	Donor 3 treated rep1	Donor 3 untreated rep2	0.00422961	0.462304	0.541718
OT10	18	Donor 3 treated rep1	Donor 3 untreated rep1	0.000906454	-0.552958	0.197531
OT10	18	Donor 3 treated rep1	Donor 3 untreated rep2	0.000906454	-1.29636	1.03605
OT10	15	Donor 3 treated rep1	Donor 3 untreated rep1	0.00225183	-0.186199	0.0623589
OT10	15	Donor 3 treated rep1	Donor 3 untreated rep2	0.00225183	-0.233295	0.138447
OT10	13	Donor 3 treated rep1	Donor 3 untreated rep1	0.000545355	-1.47038	1.00126
OT10	13	Donor 3 treated rep1	Donor 3 untreated rep2	0.000545355	-2.10084	2.02174
OT10	9	Donor 3 treated rep1	Donor 3 untreated rep1	0.00297896	0.391063	0.389915
OT10	9	Donor 3 treated rep1	Donor 3 untreated rep2	0.00297896	0.04607	0
OT10	2	Donor 3 treated rep1	Donor 3 untreated rep1	0.000735024	-1.27874	0.899172
OT10	2	Donor 3 treated rep1	Donor 3 untreated rep2	0.000735024	-1.27743	0.805526
OT10	20	Donor 3 treated rep2	Donor 3 untreated rep1	0.00234467	0.527106	0.575536
OT10	20	Donor 3 treated rep2	Donor 3 untreated rep2	0.00234467	-0.391464	0.424154
OT10	18	Donor 3 treated rep2	Donor 3 untreated rep1	0.001559	0.230254	0.142307
OT10	18	Donor 3 treated rep2	Donor 3 untreated rep2	0.001559	-0.513147	0.506145
OT10	15	Donor 3 treated rep2	Donor 3 untreated rep1	0.00229931	-0.156021	0.108191
OT10	15	Donor 3 treated rep2	Donor 3 untreated rep2	0.00229931	-0.203176	0.183422
OT10	13	Donor 3 treated rep2	Donor 3 untreated rep1	0.00127289	-0.246553	0.144887
OT10	13	Donor 3 treated rep2	Donor 3 untreated rep2	0.00127289	-0.877009	0.94272
OT10	9	Donor 3 treated rep2	Donor 3 untreated rep1	0.00290902	0.356742	0.383296
OT10	9	Donor 3 treated rep2	Donor 3 untreated rep2	0.00290902	0.0116665	0
OT10	2	Donor 3 treated rep2	Donor 3 untreated rep1	0.00157604	-0.177132	0.129942
OT10	2	Donor 3 treated rep2	Donor 3 untreated rep2	0.00157604	-0.175847	0.0669655
OT10	20	Donor 1 treated rep1	Donor 1 untreated rep1	0.00249446	-0.258347	0.230185
OT10	20	Donor 1 treated rep1	Donor 1 untreated rep2	0.00249446	0.176011	0.118781
OT10	18	Donor 1 treated rep1	Donor 1 untreated rep1	0.0018315	0.0855262	0.0577764
OT10	18	Donor 1 treated rep1	Donor 1 untreated rep2	0.0018315	0.784146	0.694406
OT10	15	Donor 1 treated rep1	Donor 1 untreated rep1	0.00145411	-0.369099	0.296886
OT10	15	Donor 1 treated rep1	Donor 1 untreated rep2	0.00145411	-1.00233	1.42384
OT10	13	Donor 1 treated rep1	Donor 1 untreated rep1	0.00100259	-0.615297	0.464154
OT10	13	Donor 1 treated rep1	Donor 1 untreated rep2	0.00100259	0.27965	0.0875913
OT10	9	Donor 1 treated rep1	Donor 1 untreated rep1	0.00170765	0.0227281	0
OT10	9	Donor 1 treated rep1	Donor 1 untreated rep2	0.00170765	-0.949813	1.58424
OT10	2	Donor 1 treated rep1	Donor 1 untreated rep1	0.00151989	-0.553636	0.564426
OT10	2	Donor 1 treated rep1	Donor 1 untreated rep2	0.00151989	-0.497629	0.503839
OT10	20	Donor 1 treated rep2	Donor 1 untreated rep1	0.00205662	-0.537415	0.628353
OT10	20	Donor 1 treated rep2	Donor 1 untreated rep2	0.00205662	-0.103069	0.062967
OT10	18	Donor 1 treated rep2	Donor 1 untreated rep1	0.00175824	0.0265106	0
OT10	18	Donor 1 treated rep2	Donor 1 untreated rep2	0.00175824	0.72514	0.625191
OT10	15	Donor 1 treated rep2	Donor 1 untreated rep1	0.00191744	0.030595	0
OT10	15	Donor 1 treated rep2	Donor 1 untreated rep2	0.00191744	-0.602602	0.674437
OT10	13	Donor 1 treated rep2	Donor 1 untreated rep1	0.000883197	-0.798391	0.65082
OT10	13	Donor 1 treated rep2	Donor 1 untreated rep2	0.000883197	0.0966086	0
OT10	9	Donor 1 treated rep2	Donor 1 untreated rep1	0.00170029	0.0164901	0
OT10	9	Donor 1 treated rep2	Donor 1 untreated rep2	0.00170029	-0.956068	1.3592
OT10	2	Donor 1 treated rep2	Donor 1 untreated rep1	0.00156372	-0.512559	0.487836
OT10	2	Donor 1 treated rep2	Donor 1 untreated rep2	0.00156372	-0.456561	0.416871
OT10	20	Donor 2 treated rep1	Donor 2 untreated rep1	0.00288247	0.172199	0.146207
OT10	20	Donor 2 treated rep1	Donor 2 untreated rep2	0.00288247	0.909198	0.771187
OT10	18	Donor 2 treated rep1	Donor 2 untreated rep1	0.00102886	-0.492524	0.437337
OT10	18	Donor 2 treated rep1	Donor 2 untreated rep2	0.00102886	-0.662807	0.502012
OT10	15	Donor 2 treated rep1	Donor 2 untreated rep1	0.002014	0.661108	0.738814
OT10	15	Donor 2 treated rep1	Donor 2 untreated rep2	0.002014	-0.833484	1.1417
OT10	13	Donor 2 treated rep1	Donor 2 untreated rep1	0.00127332	0.0318335	0
OT10	13	Donor 2 treated rep1	Donor 2 untreated rep2	0.00127332	-0.548894	0.440423
OT10	9	Donor 2 treated rep1	Donor 2 untreated rep1	0.00221584	0.131324	0.103112
OT10	9	Donor 2 treated rep1	Donor 2 untreated rep2	0.00221584	-0.363156	0.319077
OT10	2	Donor 2 treated rep1	Donor 2 untreated rep1	0.00187257	-0.4251	0.558984
OT10	2	Donor 2 treated rep1	Donor 2 untreated rep2	0.00187257	-0.165977	0.153458
OT10	20	Donor 2 treated rep2	Donor 2 untreated rep1	0.00280479	0.132726	0.10586
OT10	20	Donor 2 treated rep2	Donor 2 untreated rep2	0.00280479	0.869717	0.716909
OT10	18	Donor 2 treated rep2	Donor 2 untreated rep1	0.00244272	0.756948	0.904428
OT10	18	Donor 2 treated rep2	Donor 2 untreated rep2	0.00244272	0.586565	0.347028
OT10	15	Donor 2 treated rep2	Donor 2 untreated rep1	0.00259875	1.02966	1.37306
OT10	15	Donor 2 treated rep2	Donor 2 untreated rep2	0.00259875	-0.464892	0.505166
OT10	13	Donor 2 treated rep2	Donor 2 untreated rep1	0.00134953	0.115806	0.0694416
OT10	13	Donor 2 treated rep2	Donor 2 untreated rep2	0.00134953	-0.464925	0.311044
OT10	9	Donor 2 treated rep2	Donor 2 untreated rep1	0.00189901	-0.091703	0.0575523
OT10	9	Donor 2 treated rep2	Donor 2 untreated rep2	0.00189901	-0.586201	0.603919
OT10	2	Donor 2 treated rep2	Donor 2 untreated rep1	0.0017043	-0.561102	0.646984
OT10	2	Donor 2 treated rep2	Donor 2 untreated rep2	0.0017043	-0.30204	0.171093
OT100	26	Donor 3 treated rep1	Donor 3 untreated rep1	0.001726	0.808186	0.979291
OT100	26	Donor 3 treated rep1	Donor 3 untreated rep2	0.001726	-0.422913	0.432704
OT100	22	Donor 3 treated rep1	Donor 3 untreated rep1	0.00266411	0.110071	0.0954724
OT100	22	Donor 3 treated rep1	Donor 3 untreated rep2	0.00266411	0.173262	0.165299
OT100	19	Donor 3 treated rep1	Donor 3 untreated rep1	0.00170922	-0.0416913	0
OT100	19	Donor 3 treated rep1	Donor 3 untreated rep2	0.00170922	-0.316064	0.268305
OT100	18	Donor 3 treated rep1	Donor 3 untreated rep1	0.00162197	-0.133147	0.055963
OT100	18	Donor 3 treated rep1	Donor 3 untreated rep2	0.00162197	0.0232929	0
OT100	14	Donor 3 treated rep1	Donor 3 untreated rep1	0.00129338	0.246705	0.148552
OT100	14	Donor 3 treated rep1	Donor 3 untreated rep2	0.00129338	0.561884	0.396835
OT100	9	Donor 3 treated rep1	Donor 3 untreated rep1	0.00313349	0.338643	0.301798
OT100	9	Donor 3 treated rep1	Donor 3 untreated rep2	0.00313349	-0.408343	0.360657
OT100	5	Donor 3 treated rep1	Donor 3 untreated rep1	0.000874563	-0.711554	0.473115
OT100	5	Donor 3 treated rep1	Donor 3 untreated rep2	0.000874563	-0.832205	0.657866
OT100	26	Donor 3 treated rep2	Donor 3 untreated rep1	0.00224697	1.18946	2.05634
OT100	26	Donor 3 treated rep2	Donor 3 untreated rep2	0.00224697	-0.0416319	0
OT100	22	Donor 3 treated rep2	Donor 3 untreated rep1	0.0017393	-0.506391	0.612507
OT100	22	Donor 3 treated rep2	Donor 3 untreated rep2	0.0017393	-0.443191	0.503274
OT100	19	Donor 3 treated rep2	Donor 3 untreated rep1	0.00224719	0.353863	0.394376
OT100	19	Donor 3 treated rep2	Donor 3 untreated rep2	0.00224719	0.0794374	0.0519482
OT100	18	Donor 3 treated rep2	Donor 3 untreated rep1	0.00157729	-0.173508	0.115012
OT100	18	Donor 3 treated rep2	Donor 3 untreated rep2	0.00157729	-0.0170804	0
OT100	14	Donor 3 treated rep2	Donor 3 untreated rep1	0.00117994	0.114131	0.0677849
OT100	14	Donor 3 treated rep2	Donor 3 untreated rep2	0.00117994	0.429306	0.273886
OT100	9	Donor 3 treated rep2	Donor 3 untreated rep1	0.00492331	0.993137	1.76312
OT100	9	Donor 3 treated rep2	Donor 3 untreated rep2	0.00492331	0.246048	0.23592
OT100	5	Donor 3 treated rep2	Donor 3 untreated rep1	0.00124322	-0.203578	0.0659723
OT100	5	Donor 3 treated rep2	Donor 3 untreated rep2	0.00124322	-0.324256	0.152164
OT100	26	Donor 1 treated rep1	Donor 1 untreated rep1	0.00168885	-0.503292	0.684411
OT100	26	Donor 1 treated rep1	Donor 1 untreated rep2	0.00168885	-0.177482	0.169826
OT100	22	Donor 1 treated rep1	Donor 1 untreated rep1	0.00120571	-1.05555	2.07251
OT100	22	Donor 1 treated rep1	Donor 1 untreated rep2	0.00120571	-1.11965	2.20517
OT100	19	Donor 1 treated rep1	Donor 1 untreated rep1	0.00168407	0.0470855	0
OT100	19	Donor 1 treated rep1	Donor 1 untreated rep2	0.00168407	-0.113551	0.108235
OT100	18	Donor 1 treated rep1	Donor 1 untreated rep1	0.00156997	-0.128694	0.108605
OT100	18	Donor 1 treated rep1	Donor 1 untreated rep2	0.00156997	-0.0510238	0
OT100	14	Donor 1 treated rep1	Donor 1 untreated rep1	0.00162745	0.368791	0.345409
OT100	14	Donor 1 treated rep1	Donor 1 untreated rep2	0.00162745	0.300772	0.268117
OT100	9	Donor 1 treated rep1	Donor 1 untreated rep1	0.00335121	0.520365	0.537399
OT100	9	Donor 1 treated rep1	Donor 1 untreated rep2	0.00335121	0.0399008	0
OT100	5	Donor 1 treated rep1	Donor 1 untreated rep1	0.000937573	-0.314473	0.151262
OT100	5	Donor 1 treated rep1	Donor 1 untreated rep2	0.000937573	-0.226475	0.0747847
OT100	26	Donor 1 treated rep2	Donor 1 untreated rep1	0.00235115	-0.025028	0
OT100	26	Donor 1 treated rep2	Donor 1 untreated rep2	0.00235115	0.300785	0.355797
OT100	22	Donor 1 treated rep2	Donor 1 untreated rep1	0.00136407	-0.877337	1.56143
OT100	22	Donor 1 treated rep2	Donor 1 untreated rep2	0.00136407	-0.941365	1.65529
OT100	19	Donor 1 treated rep2	Donor 1 untreated rep1	0.00219675	0.43121	0.533165
OT100	19	Donor 1 treated rep2	Donor 1 untreated rep2	0.00219675	0.270567	0.292861
OT100	18	Donor 1 treated rep2	Donor 1 untreated rep1	0.0011156	-0.622274	0.655184
OT100	18	Donor 1 treated rep2	Donor 1 untreated rep2	0.0011156	-0.544545	0.584885
OT100	14	Donor 1 treated rep2	Donor 1 untreated rep1	0.000900464	-0.486094	0.413289
OT100	14	Donor 1 treated rep2	Donor 1 untreated rep2	0.000900464	-0.554109	0.432918
OT100	9	Donor 1 treated rep2	Donor 1 untreated rep1	0.00481026	1.04388	1.99996
OT100	9	Donor 1 treated rep2	Donor 1 untreated rep2	0.00481026	0.563401	0.816807
OT100	5	Donor 1 treated rep2	Donor 1 untreated rep1	0.00103487	-0.171892	0.0689764
OT100	5	Donor 1 treated rep2	Donor 1 untreated rep2	0.00103487	-0.083938	0
OT100	26	Donor 2 treated rep1	Donor 2 untreated rep1	0.00252334	-0.0146736	0
OT100	26	Donor 2 treated rep1	Donor 2 untreated rep2	0.00252334	0.453063	0.533248
OT100	22	Donor 2 treated rep1	Donor 2 untreated rep1	0.00218518	0.159562	0.147386
OT100	22	Donor 2 treated rep1	Donor 2 untreated rep2	0.00218518	-0.113378	0.0997403
OT100	19	Donor 2 treated rep1	Donor 2 untreated rep1	0.00150244	-0.133568	0.108762
OT100	19	Donor 2 treated rep1	Donor 2 untreated rep2	0.00150244	-0.0430397	0
OT100	18	Donor 2 treated rep1	Donor 2 untreated rep1	0.000955414	-0.498339	0.492404
OT100	18	Donor 2 treated rep1	Donor 2 untreated rep2	0.000955414	-0.726359	0.810702
OT100	14	Donor 2 treated rep1	Donor 2 untreated rep1	0.00145275	0.598277	0.591788
OT100	14	Donor 2 treated rep1	Donor 2 untreated rep2	0.00145275	-0.0244237	0
OT100	9	Donor 2 treated rep1	Donor 2 untreated rep1	0.00379669	-0.0525701	0.0456355
OT100	9	Donor 2 treated rep1	Donor 2 untreated rep2	0.00379669	-0.421315	0.540613
OT100	5	Donor 2 treated rep1	Donor 2 untreated rep1	0.00205128	1.34329	2.02539
OT100	5	Donor 2 treated rep1	Donor 2 untreated rep2	0.00205128	0.46416	0.455798
OT100	26	Donor 2 treated rep2	Donor 2 untreated rep1	0.00216404	-0.236785	0.342651
OT100	26	Donor 2 treated rep2	Donor 2 untreated rep2	0.00216404	0.230935	0.214599
OT100	22	Donor 2 treated rep2	Donor 2 untreated rep1	0.00218011	0.156238	0.183365
OT100	22	Donor 2 treated rep2	Donor 2 untreated rep2	0.00218011	-0.116734	0.145004
OT100	19	Donor 2 treated rep2	Donor 2 untreated rep1	0.00177096	0.104031	0.0938997
OT100	19	Donor 2 treated rep2	Donor 2 untreated rep2	0.00177096	0.194574	0.16917
OT100	18	Donor 2 treated rep2	Donor 2 untreated rep1	0.00209913	0.638868	1.0509
OT100	18	Donor 2 treated rep2	Donor 2 untreated rep2	0.00209913	0.410866	0.45014
OT100	14	Donor 2 treated rep2	Donor 2 untreated rep1	0.00127703	0.412041	0.349769
OT100	14	Donor 2 treated rep2	Donor 2 untreated rep2	0.00127703	-0.210646	0.196556
OT100	9	Donor 2 treated rep2	Donor 2 untreated rep1	0.00454621	0.208387	0.233497
OT100	9	Donor 2 treated rep2	Donor 2 untreated rep2	0.00454621	-0.160346	0.196465
OT100	5	Donor 2 treated rep2	Donor 2 untreated rep1	0.00151582	0.906024	1.0842
OT100	5	Donor 2 treated rep2	Donor 2 untreated rep2	0.00151582	0.0269918	0
OT101	21	Donor 3 treated rep1	Donor 3 untreated rep1	0.00237799	0.092932	0.174412
OT101	21	Donor 3 treated rep1	Donor 3 untreated rep2	0.00237799	0.0875286	0.148095
OT101	18	Donor 3 treated rep1	Donor 3 untreated rep1	0.00170189	0.250296	0.466818
OT101	18	Donor 3 treated rep1	Donor 3 untreated rep2	0.00170189	0.231874	0.429602
OT101	17	Donor 3 treated rep1	Donor 3 untreated rep1	0.00105054	-0.212909	0.315094
OT101	17	Donor 3 treated rep1	Donor 3 untreated rep2	0.00105054	0.0316124	0
OT101	11	Donor 3 treated rep1	Donor 3 untreated rep1	0.00163721	-0.124252	0.205595
OT101	11	Donor 3 treated rep1	Donor 3 untreated rep2	0.00163721	-0.0313615	0.0313162
OT101	9	Donor 3 treated rep1	Donor 3 untreated rep1	0.00271934	-0.016176	0.0235314
OT101	9	Donor 3 treated rep1	Donor 3 untreated rep2	0.00271934	-0.121897	0.265589
OT101	5	Donor 3 treated rep1	Donor 3 untreated rep1	0.001802	0.0824938	0.12739
OT101	5	Donor 3 treated rep1	Donor 3 untreated rep2	0.001802	0.111354	0.173017
OT101	21	Donor 3 treated rep2	Donor 3 untreated rep1	0.0021879	-0.0275412	0.0254601
OT101	21	Donor 3 treated rep2	Donor 3 untreated rep2	0.0021879	-0.0329105	0.0266147
OT101	18	Donor 3 treated rep2	Donor 3 untreated rep1	0.00115072	-0.315092	0.570943
OT101	18	Donor 3 treated rep2	Donor 3 untreated rep2	0.00115072	-0.333518	0.605665
OT101	17	Donor 3 treated rep2	Donor 3 untreated rep1	0.00123785	0.0240314	0.0343621
OT101	17	Donor 3 treated rep2	Donor 3 untreated rep2	0.00123785	0.268581	0.394339
OT101	11	Donor 3 treated rep2	Donor 3 untreated rep1	0.00145161	-0.298077	0.609266
OT101	11	Donor 3 treated rep2	Donor 3 untreated rep2	0.00145161	-0.205207	0.320382
OT101	9	Donor 3 treated rep2	Donor 3 untreated rep1	0.00212424	-0.373338	1.12656
OT101	9	Donor 3 treated rep2	Donor 3 untreated rep2	0.00212424	-0.479018	1.62082
OT101	5	Donor 3 treated rep2	Donor 3 untreated rep1	0.00132674	-0.359881	0.759163
OT101	5	Donor 3 treated rep2	Donor 3 untreated rep2	0.00132674	-0.331028	0.676724
OT101	21	Donor 1 treated rep1	Donor 1 untreated rep1	0.00198507	-0.140356	0.311956
OT101	21	Donor 1 treated rep1	Donor 1 untreated rep2	0.00198507	-0.37331	1.18293
OT101	18	Donor 1 treated rep1	Donor 1 untreated rep1	0.00151948	0.348494	0.772799
OT101	18	Donor 1 treated rep1	Donor 1 untreated rep2	0.00151948	0.0514752	0.0618636
OT101	17	Donor 1 treated rep1	Donor 1 untreated rep1	0.0012625	0.220025	0.339696
OT101	17	Donor 1 treated rep1	Donor 1 untreated rep2	0.0012625	0.156017	0.240083
OT101	11	Donor 1 treated rep1	Donor 1 untreated rep1	0.0017655	-0.22243	0.511067
OT101	11	Donor 1 treated rep1	Donor 1 untreated rep2	0.0017655	0.0751029	0.122415
OT101	9	Donor 1 treated rep1	Donor 1 untreated rep1	0.00302283	0.277566	0.91062
OT101	9	Donor 1 treated rep1	Donor 1 untreated rep2	0.00302283	0.209122	0.580537
OT101	5	Donor 1 treated rep1	Donor 1 untreated rep1	0.00177758	0.175622	0.355774
OT101	5	Donor 1 treated rep1	Donor 1 untreated rep2	0.00177758	0.0361984	0.0565269
OT101	21	Donor 1 treated rep2	Donor 1 untreated rep1	0.00260464	0.252402	0.705572
OT101	21	Donor 1 treated rep2	Donor 1 untreated rep2	0.00260464	0.0194702	0.0225018
OT101	18	Donor 1 treated rep2	Donor 1 untreated rep1	0.00133331	0.159666	0.269744
OT101	18	Donor 1 treated rep2	Donor 1 untreated rep2	0.00133331	-0.137367	0.216839
OT101	17	Donor 1 treated rep2	Donor 1 untreated rep1	0.00144222	0.412293	0.954853
OT101	17	Donor 1 treated rep2	Donor 1 untreated rep2	0.00144222	0.348293	0.678188
OT101	11	Donor 1 treated rep2	Donor 1 untreated rep1	0.00178902	-0.203306	0.45691
OT101	11	Donor 1 treated rep2	Donor 1 untreated rep2	0.00178902	0.0942364	0.155618
OT101	9	Donor 1 treated rep2	Donor 1 untreated rep1	0.00250653	0.00661269	0
OT101	9	Donor 1 treated rep2	Donor 1 untreated rep2	0.00250653	-0.0618546	0.127042
OT101	5	Donor 1 treated rep2	Donor 1 untreated rep1	0.00168051	0.0945088	0.156072
OT101	5	Donor 1 treated rep2	Donor 1 untreated rep2	0.00168051	-0.0449762	0.0570283
OT101	21	Donor 2 treated rep1	Donor 2 untreated rep1	0.00215944	-0.100354	0.200026
OT101	21	Donor 2 treated rep1	Donor 2 untreated rep2	0.00215944	-0.459943	1.59224
OT101	18	Donor 2 treated rep1	Donor 2 untreated rep1	0.00145154	0.185315	0.316512
OT101	18	Donor 2 treated rep1	Donor 2 untreated rep2	0.00145154	0.171886	0.241823
OT101	17	Donor 2 treated rep1	Donor 2 untreated rep1	0.00119227	-0.195163	0.328565
OT101	17	Donor 2 treated rep1	Donor 2 untreated rep2	0.00119227	0.169626	0.219075
OT101	11	Donor 2 treated rep1	Donor 2 untreated rep1	0.00187511	0.167555	0.31418
OT101	11	Donor 2 treated rep1	Donor 2 untreated rep2	0.00187511	0.0512028	0.060328
OT101	9	Donor 2 treated rep1	Donor 2 untreated rep1	0.00291913	0.098599	0.2095
OT101	9	Donor 2 treated rep1	Donor 2 untreated rep2	0.00291913	-0.110685	0.251794
OT101	5	Donor 2 treated rep1	Donor 2 untreated rep1	0.00184375	0.0364091	0.0556566
OT101	5	Donor 2 treated rep1	Donor 2 untreated rep2	0.00184375	0.187425	0.342927
OT101	21	Donor 2 treated rep2	Donor 2 untreated rep1	0.00255454	0.142615	0.336327
OT101	21	Donor 2 treated rep2	Donor 2 untreated rep2	0.00255454	-0.216973	0.639906
OT101	18	Donor 2 treated rep2	Donor 2 untreated rep1	0.00143722	0.17097	0.290387
OT101	18	Donor 2 treated rep2	Donor 2 untreated rep2	0.00143722	0.157612	0.225175
OT101	17	Donor 2 treated rep2	Donor 2 untreated rep1	0.00122812	-0.152367	0.255935
OT101	17	Donor 2 treated rep2	Donor 2 untreated rep2	0.00122812	0.212494	0.30246
OT101	11	Donor 2 treated rep2	Donor 2 untreated rep1	0.0016256	-0.0388194	0.0550795
OT101	11	Donor 2 treated rep2	Donor 2 untreated rep2	0.0016256	-0.155167	0.283305
OT101	9	Donor 2 treated rep2	Donor 2 untreated rep1	0.00316254	0.214531	0.675792
OT101	9	Donor 2 treated rep2	Donor 2 untreated rep2	0.00316254	0.00519936	0
OT101	5	Donor 2 treated rep2	Donor 2 untreated rep1	0.00166636	-0.109781	0.213407
OT101	5	Donor 2 treated rep2	Donor 2 untreated rep2	0.00166636	0.0412417	0.0288923
OT102	23	Donor 3 treated rep1	Donor 3 untreated rep1	0.00270075	0.0345875	0.0787613
OT102	23	Donor 3 treated rep1	Donor 3 untreated rep2	0.00270075	0.0874098	0.211526
OT102	22	Donor 3 treated rep1	Donor 3 untreated rep1	0.00254724	0.239859	0.846229
OT102	22	Donor 3 treated rep1	Donor 3 untreated rep2	0.00254724	0.236133	0.763102
OT102	17	Donor 3 treated rep1	Donor 3 untreated rep1	0.00216245	0.136966	0.342153
OT102	17	Donor 3 treated rep1	Donor 3 untreated rep2	0.00216245	-0.111944	0.241528
OT102	16	Donor 3 treated rep1	Donor 3 untreated rep1	0.00191311	0.0713903	0.131242
OT102	16	Donor 3 treated rep1	Donor 3 untreated rep2	0.00191311	0.293624	0.786924
OT102	11	Donor 3 treated rep1	Donor 3 untreated rep1	0.00229762	-0.118948	0.322982
OT102	11	Donor 3 treated rep1	Donor 3 untreated rep2	0.00229762	-0.0344875	0.066154
OT102	9	Donor 3 treated rep1	Donor 3 untreated rep1	0.00215216	-0.158845	0.484913
OT102	9	Donor 3 treated rep1	Donor 3 untreated rep2	0.00215216	-0.0799969	0.16736
OT102	5	Donor 3 treated rep1	Donor 3 untreated rep1	0.00121386	0.111255	0.192461
OT102	5	Donor 3 treated rep1	Donor 3 untreated rep2	0.00121386	-0.140665	0.232012
OT102	2	Donor 3 treated rep1	Donor 3 untreated rep1	0.00169406	0.0481231	0.0987591
OT102	2	Donor 3 treated rep1	Donor 3 untreated rep2	0.00169406	-0.0407075	0.0489841
OT102	23	Donor 3 treated rep2	Donor 3 untreated rep1	0.00278347	0.0782025	0.23196
OT102	23	Donor 3 treated rep2	Donor 3 untreated rep2	0.00278347	0.131072	0.402673
OT102	22	Donor 3 treated rep2	Donor 3 untreated rep1	0.00246037	0.189683	0.666648
OT102	22	Donor 3 treated rep2	Donor 3 untreated rep2	0.00246037	0.185951	0.555944
OT102	17	Donor 3 treated rep2	Donor 3 untreated rep1	0.00250322	0.348555	1.4733
OT102	17	Donor 3 treated rep2	Donor 3 untreated rep2	0.00250322	0.0996602	0.250217
OT102	16	Donor 3 treated rep2	Donor 3 untreated rep1	0.00168532	-0.111851	0.218643
OT102	16	Donor 3 treated rep2	Donor 3 untreated rep2	0.00168532	0.110395	0.211877
OT102	11	Donor 3 treated rep2	Donor 3 untreated rep1	0.00255223	0.0330516	0.0770831
OT102	11	Donor 3 treated rep2	Donor 3 untreated rep2	0.00255223	0.1175	0.327054
OT102	9	Donor 3 treated rep2	Donor 3 untreated rep1	0.00219568	-0.129927	0.389666
OT102	9	Donor 3 treated rep2	Donor 3 untreated rep2	0.00219568	-0.0510486	0.108521
OT102	5	Donor 3 treated rep2	Donor 3 untreated rep1	0.00124351	0.146119	0.293086
OT102	5	Donor 3 treated rep2	Donor 3 untreated rep2	0.00124351	-0.1058	0.182975
OT102	2	Donor 3 treated rep2	Donor 3 untreated rep1	0.00158813	-0.0452294	0.0694422
OT102	2	Donor 3 treated rep2	Donor 3 untreated rep2	0.00158813	-0.134057	0.288231
OT102	23	Donor 1 treated rep1	Donor 1 untreated rep1	0.00254399	-0.0536539	0.137582
OT102	23	Donor 1 treated rep1	Donor 1 untreated rep2	0.00254399	-0.133328	0.414481
OT102	22	Donor 1 treated rep1	Donor 1 untreated rep1	0.00250135	-0.011168	0.0178804
OT102	22	Donor 1 treated rep1	Donor 1 untreated rep2	0.00250135	-0.0438213	0.100822
OT102	17	Donor 1 treated rep1	Donor 1 untreated rep1	0.00214192	-0.090577	0.211746
OT102	17	Donor 1 treated rep1	Donor 1 untreated rep2	0.00214192	-0.0136962	0.0210547
OT102	16	Donor 1 treated rep1	Donor 1 untreated rep1	0.00190943	-0.0771597	0.172643
OT102	16	Donor 1 treated rep1	Donor 1 untreated rep2	0.00190943	0.139896	0.327563
OT102	11	Donor 1 treated rep1	Donor 1 untreated rep1	0.00232805	0.0662444	0.174402
OT102	11	Donor 1 treated rep1	Donor 1 untreated rep2	0.00232805	-0.17628	0.580765
OT102	9	Donor 1 treated rep1	Donor 1 untreated rep1	0.00205281	-0.107266	0.281433
OT102	9	Donor 1 treated rep1	Donor 1 untreated rep2	0.00205281	-0.326218	1.42803
OT102	5	Donor 1 treated rep1	Donor 1 untreated rep1	0.00105859	-0.155158	0.295208
OT102	5	Donor 1 treated rep1	Donor 1 untreated rep2	0.00105859	0.317345	0.678982
OT102	2	Donor 1 treated rep1	Donor 1 untreated rep1	0.001874	-0.0891892	0.211698
OT102	2	Donor 1 treated rep1	Donor 1 untreated rep2	0.001874	0.044239	0.0911102
OT102	23	Donor 1 treated rep2	Donor 1 untreated rep1	0.00267622	0.0196504	0.0530488
OT102	23	Donor 1 treated rep2	Donor 1 untreated rep2	0.00267622	-0.0600802	0.160693
OT102	22	Donor 1 treated rep2	Donor 1 untreated rep1	0.00247704	-0.0252964	0.0549937
OT102	22	Donor 1 treated rep2	Donor 1 untreated rep2	0.00247704	-0.0579567	0.14482
OT102	17	Donor 1 treated rep2	Donor 1 untreated rep1	0.00198306	-0.201958	0.66129
OT102	17	Donor 1 treated rep2	Donor 1 untreated rep2	0.00198306	-0.125076	0.323391
OT102	16	Donor 1 treated rep2	Donor 1 untreated rep1	0.00194023	-0.0540236	0.115476
OT102	16	Donor 1 treated rep2	Donor 1 untreated rep2	0.00194023	0.163033	0.395635
OT102	11	Donor 1 treated rep2	Donor 1 untreated rep1	0.00218388	-0.026235	0.0589194
OT102	11	Donor 1 treated rep2	Donor 1 untreated rep2	0.00218388	-0.268719	1.05757
OT102	9	Donor 1 treated rep2	Donor 1 untreated rep1	0.00198586	-0.155137	0.499742
OT102	9	Donor 1 treated rep2	Donor 1 untreated rep2	0.00198586	-0.37415	1.77393
OT102	5	Donor 1 treated rep2	Donor 1 untreated rep1	0.00124297	0.0767522	0.138956
OT102	5	Donor 1 treated rep2	Donor 1 untreated rep2	0.00124297	0.549254	1.73956
OT102	2	Donor 1 treated rep2	Donor 1 untreated rep1	0.00156294	-0.351474	1.40906
OT102	2	Donor 1 treated rep2	Donor 1 untreated rep2	0.00156294	-0.218078	0.618147
OT102	23	Donor 2 treated rep1	Donor 2 untreated rep1	0.00274037	-0.134951	0.505292
OT102	23	Donor 2 treated rep1	Donor 2 untreated rep2	0.00274037	0.200372	0.615918
OT102	22	Donor 2 treated rep1	Donor 2 untreated rep1	0.00255783	0.019437	0.0352356
OT102	22	Donor 2 treated rep1	Donor 2 untreated rep2	0.00255783	0.0155167	0.0199576
OT102	17	Donor 2 treated rep1	Donor 2 untreated rep1	0.00265277	0.199293	0.705093
OT102	17	Donor 2 treated rep1	Donor 2 untreated rep2	0.00265277	0.243466	0.761814
OT102	16	Donor 2 treated rep1	Donor 2 untreated rep1	0.00182848	0.0192011	0.0217429
OT102	16	Donor 2 treated rep1	Donor 2 untreated rep2	0.00182848	-0.234149	0.608867
OT102	11	Donor 2 treated rep1	Donor 2 untreated rep1	0.00261448	0.122219	0.39655
OT102	11	Donor 2 treated rep1	Donor 2 untreated rep2	0.00261448	-0.00363146	0
OT102	9	Donor 2 treated rep1	Donor 2 untreated rep1	0.002456	0.388684	2.00212
OT102	9	Donor 2 treated rep1	Donor 2 untreated rep2	0.002456	-0.177862	0.595261
OT102	5	Donor 2 treated rep1	Donor 2 untreated rep1	0.00111923	-0.134708	0.277597
OT102	5	Donor 2 treated rep1	Donor 2 untreated rep2	0.00111923	0.38972	0.853904
OT102	2	Donor 2 treated rep1	Donor 2 untreated rep1	0.00177553	0.178942	0.535134
OT102	2	Donor 2 treated rep1	Donor 2 untreated rep2	0.00177553	0.0348508	0.0480818
OT102	23	Donor 2 treated rep2	Donor 2 untreated rep1	0.00256811	-0.228883	1.19266
OT102	23	Donor 2 treated rep2	Donor 2 untreated rep2	0.00256811	0.106421	0.280879
OT102	22	Donor 2 treated rep2	Donor 2 untreated rep1	0.00301162	0.255688	1.3468
OT102	22	Donor 2 treated rep2	Donor 2 untreated rep2	0.00301162	0.251776	0.999722
OT102	17	Donor 2 treated rep2	Donor 2 untreated rep1	0.00220575	-0.067538	0.183398
OT102	17	Donor 2 treated rep2	Donor 2 untreated rep2	0.00220575	-0.0233578	0.0427689
OT102	16	Donor 2 treated rep2	Donor 2 untreated rep1	0.00191237	0.0840501	0.20872
OT102	16	Donor 2 treated rep2	Donor 2 untreated rep2	0.00191237	-0.169308	0.466607
OT102	11	Donor 2 treated rep2	Donor 2 untreated rep1	0.00256219	0.0930368	0.303676
OT102	11	Donor 2 treated rep2	Donor 2 untreated rep2	0.00256219	-0.0328534	0.0791644
OT102	9	Donor 2 treated rep2	Donor 2 untreated rep1	0.00209354	0.157838	0.551491
OT102	9	Donor 2 treated rep2	Donor 2 untreated rep2	0.00209354	-0.408788	2.16481
OT102	5	Donor 2 treated rep2	Donor 2 untreated rep1	0.00138286	0.17084	0.441314
OT102	5	Donor 2 treated rep2	Donor 2 untreated rep2	0.00138286	0.695256	2.44321
OT102	2	Donor 2 treated rep2	Donor 2 untreated rep1	0.00170269	0.118423	0.317684
OT102	2	Donor 2 treated rep2	Donor 2 untreated rep2	0.00170269	-0.0256958	0.0456434
OT103	2	Donor 3 treated rep1	Donor 3 untreated rep1	0.00159758	0.232029	0.340149
OT103	2	Donor 3 treated rep1	Donor 3 untreated rep2	0.00159758	0.00955004	0
OT103	4	Donor 3 treated rep1	Donor 3 untreated rep1	0.00222737	0.178768	0.278576
OT103	4	Donor 3 treated rep1	Donor 3 untreated rep2	0.00222737	0.292696	0.484071
OT103	5	Donor 3 treated rep1	Donor 3 untreated rep1	0.00202502	-0.129749	0.182165
OT103	5	Donor 3 treated rep1	Donor 3 untreated rep2	0.00202502	0.0137002	0
OT103	9	Donor 3 treated rep1	Donor 3 untreated rep1	0.00211645	0.0824145	0.103242
OT103	9	Donor 3 treated rep1	Donor 3 untreated rep2	0.00211645	-0.0346671	0.0332356
OT103	16	Donor 3 treated rep1	Donor 3 untreated rep1	0.00070609	-0.479702	0.55784
OT103	16	Donor 3 treated rep1	Donor 3 untreated rep2	0.00070609	-0.503167	0.515274
OT103	17	Donor 3 treated rep1	Donor 3 untreated rep1	0.00166822	0.0299459	0.0381593
OT103	17	Donor 3 treated rep1	Donor 3 untreated rep2	0.00166822	-0.0509928	0.0399672
OT103	18	Donor 3 treated rep1	Donor 3 untreated rep1	0.00352419	-0.00424968	0
OT103	18	Donor 3 treated rep1	Donor 3 untreated rep2	0.00352419	-0.0725054	0.113929
OT103	20	Donor 3 treated rep1	Donor 3 untreated rep1	0.00238964	-0.310996	0.719788
OT103	20	Donor 3 treated rep1	Donor 3 untreated rep2	0.00238964	-0.0455455	0.0313488
OT103	2	Donor 3 treated rep2	Donor 3 untreated rep1	0.00176097	0.372727	0.712721
OT103	2	Donor 3 treated rep2	Donor 3 untreated rep2	0.00176097	0.15026	0.212936
OT103	4	Donor 3 treated rep2	Donor 3 untreated rep1	0.00166574	-0.241174	0.38713
OT103	4	Donor 3 treated rep2	Donor 3 untreated rep2	0.00166574	-0.127313	0.162411
OT103	5	Donor 3 treated rep2	Donor 3 untreated rep1	0.00273038	0.302403	0.710504
OT103	5	Donor 3 treated rep2	Donor 3 untreated rep2	0.00273038	0.445859	1.10413
OT103	9	Donor 3 treated rep2	Donor 3 untreated rep1	0.00231125	0.209714	0.400806
OT103	9	Donor 3 treated rep2	Donor 3 untreated rep2	0.00231125	0.0926171	0.139453
OT103	16	Donor 3 treated rep2	Donor 3 untreated rep1	0.00125471	0.350477	0.468937
OT103	16	Donor 3 treated rep2	Donor 3 untreated rep2	0.00125471	0.327026	0.419964
OT103	17	Donor 3 treated rep2	Donor 3 untreated rep1	0.00148019	-0.142885	0.168639
OT103	17	Donor 3 treated rep2	Donor 3 untreated rep2	0.00148019	-0.223776	0.29142
OT103	18	Donor 3 treated rep2	Donor 3 untreated rep1	0.00360266	0.0276462	0.04886
OT103	18	Donor 3 treated rep2	Donor 3 untreated rep2	0.00360266	-0.0406179	0.0516954
OT103	20	Donor 3 treated rep2	Donor 3 untreated rep1	0.00240394	-0.302462	0.741944
OT103	20	Donor 3 treated rep2	Donor 3 untreated rep2	0.00240394	-0.0369187	0.0302751
OT103	2	Donor 1 treated rep1	Donor 1 untreated rep1	0.0017451	0.0929666	0.141959
OT103	2	Donor 1 treated rep1	Donor 1 untreated rep2	0.0017451	-0.043996	0.032254
OT103	4	Donor 1 treated rep1	Donor 1 untreated rep1	0.00206012	-0.0516534	0.0601895
OT103	4	Donor 1 treated rep1	Donor 1 untreated rep2	0.00206012	0.263441	0.480565
OT103	5	Donor 1 treated rep1	Donor 1 untreated rep1	0.00219513	-0.031627	0.0285821
OT103	5	Donor 1 treated rep1	Donor 1 untreated rep2	0.00219513	-0.183129	0.327206
OT103	9	Donor 1 treated rep1	Donor 1 untreated rep1	0.00218235	-0.100681	0.155893
OT103	9	Donor 1 treated rep1	Donor 1 untreated rep2	0.00218235	0.0955895	0.129993
OT103	16	Donor 1 treated rep1	Donor 1 untreated rep1	0.000897822	-0.316003	0.384894
OT103	16	Donor 1 treated rep1	Donor 1 untreated rep2	0.000897822	-0.341209	0.471295
OT103	17	Donor 1 treated rep1	Donor 1 untreated rep1	0.00157551	-0.145439	0.200202
OT103	17	Donor 1 treated rep1	Donor 1 untreated rep2	0.00157551	0.124202	0.121629
OT103	18	Donor 1 treated rep1	Donor 1 untreated rep1	0.00308272	-0.445271	1.76758
OT103	18	Donor 1 treated rep1	Donor 1 untreated rep2	0.00308272	-0.231876	0.598539
OT103	20	Donor 1 treated rep1	Donor 1 untreated rep1	0.00233186	0.00461917	0
OT103	20	Donor 1 treated rep1	Donor 1 untreated rep2	0.00233186	-0.0263513	0.0279974
OT103	2	Donor 1 treated rep2	Donor 1 untreated rep1	0.00155174	-0.0767094	0.106261
OT103	2	Donor 1 treated rep2	Donor 1 untreated rep2	0.00155174	-0.213683	0.337714
OT103	4	Donor 1 treated rep2	Donor 1 untreated rep1	0.00178535	-0.258559	0.506258
OT103	4	Donor 1 treated rep2	Donor 1 untreated rep2	0.00178535	0.0565397	0.0684472
OT103	5	Donor 1 treated rep2	Donor 1 untreated rep1	0.00242891	0.114694	0.193822
OT103	5	Donor 1 treated rep2	Donor 1 untreated rep2	0.00242891	-0.0367985	0.0574462
OT103	9	Donor 1 treated rep2	Donor 1 untreated rep1	0.00217865	-0.10314	0.155914
OT103	9	Donor 1 treated rep2	Donor 1 untreated rep2	0.00217865	0.0931309	0.129966
OT103	16	Donor 1 treated rep2	Donor 1 untreated rep1	0.000755704	-0.56481	0.840214
OT103	16	Donor 1 treated rep2	Donor 1 untreated rep2	0.000755704	-0.590014	0.876892
OT103	17	Donor 1 treated rep2	Donor 1 untreated rep1	0.00160865	-0.115438	0.153688
OT103	17	Donor 1 treated rep2	Donor 1 untreated rep2	0.00160865	0.154304	0.21617
OT103	18	Donor 1 treated rep2	Donor 1 untreated rep1	0.00302296	-0.473602	1.93193
OT103	18	Donor 1 treated rep2	Donor 1 untreated rep2	0.00302296	-0.260207	0.702438
OT103	20	Donor 1 treated rep2	Donor 1 untreated rep1	0.00206168	-0.173428	0.320966
OT103	20	Donor 1 treated rep2	Donor 1 untreated rep2	0.00206168	-0.204399	0.378383
OT103	2	Donor 2 treated rep1	Donor 2 untreated rep1	0.00205532	0.459195	1.10485
OT103	2	Donor 2 treated rep1	Donor 2 untreated rep2	0.00205532	-0.0602301	0.0693145
OT103	4	Donor 2 treated rep1	Donor 2 untreated rep1	0.00183323	0.0128063	0
OT103	4	Donor 2 treated rep1	Donor 2 untreated rep2	0.00183323	0.257008	0.332635
OT103	5	Donor 2 treated rep1	Donor 2 untreated rep1	0.00257554	-0.154414	0.327678
OT103	5	Donor 2 treated rep1	Donor 2 untreated rep2	0.00257554	0.116481	0.177706
OT103	9	Donor 2 treated rep1	Donor 2 untreated rep1	0.00254766	0.533321	1.60535
OT103	9	Donor 2 treated rep1	Donor 2 untreated rep2	0.00254766	0.280841	0.53055
OT103	16	Donor 2 treated rep1	Donor 2 untreated rep1	0.00126445	0.257908	0.354187
OT103	16	Donor 2 treated rep1	Donor 2 untreated rep2	0.00126445	0.173407	0.148582
OT103	17	Donor 2 treated rep1	Donor 2 untreated rep1	0.00123517	-0.799888	2.25131
OT103	17	Donor 2 treated rep1	Donor 2 untreated rep2	0.00123517	-0.638506	1.21045
OT103	18	Donor 2 treated rep1	Donor 2 untreated rep1	0.00441448	0.124592	0.316329
OT103	18	Donor 2 treated rep1	Donor 2 untreated rep2	0.00441448	-0.0350789	0.0734875
OT103	20	Donor 2 treated rep1	Donor 2 untreated rep1	0.001952	-0.319583	0.746092
OT103	20	Donor 2 treated rep1	Donor 2 untreated rep2	0.001952	-0.315761	0.636477
OT103	2	Donor 2 treated rep2	Donor 2 untreated rep1	0.00184557	0.303604	0.64822
OT103	2	Donor 2 treated rep2	Donor 2 untreated rep2	0.00184557	-0.215854	0.378277
OT103	4	Donor 2 treated rep2	Donor 2 untreated rep1	0.00169416	-0.101211	0.164274
OT103	4	Donor 2 treated rep2	Donor 2 untreated rep2	0.00169416	0.143028	0.15958
OT103	5	Donor 2 treated rep2	Donor 2 untreated rep1	0.00209025	-0.456315	1.66183
OT103	5	Donor 2 treated rep2	Donor 2 untreated rep2	0.00209025	-0.185421	0.359808
OT103	9	Donor 2 treated rep2	Donor 2 untreated rep1	0.00234676	0.414541	1.23487
OT103	9	Donor 2 treated rep2	Donor 2 untreated rep2	0.00234676	0.162078	0.250377
OT103	16	Donor 2 treated rep2	Donor 2 untreated rep1	0.000780596	-0.438618	0.750773
OT103	16	Donor 2 treated rep2	Donor 2 untreated rep2	0.000780596	-0.523175	0.751221
OT103	17	Donor 2 treated rep2	Donor 2 untreated rep1	0.00146307	-0.55525	1.57647
OT103	17	Donor 2 treated rep2	Donor 2 untreated rep2	0.00146307	-0.39397	0.761075
OT103	18	Donor 2 treated rep2	Donor 2 untreated rep1	0.00397505	-0.0273124	0.0601212
OT103	18	Donor 2 treated rep2	Donor 2 untreated rep2	0.00397505	-0.186953	0.505993
OT103	20	Donor 2 treated rep2	Donor 2 untreated rep1	0.0025395	0.0608575	0.103357
OT103	20	Donor 2 treated rep2	Donor 2 untreated rep2	0.0025395	0.0646403	0.0902876
OT104	26	Donor 3 treated rep1	Donor 3 untreated rep2	0.00210441	0.320962	0.332395
OT104	26	Donor 3 treated rep1	Donor 3 untreated rep1	0.00210441	0.03652	0
OT104	21	Donor 3 treated rep1	Donor 3 untreated rep2	0.00172768	-1.02378	2.13112
OT104	21	Donor 3 treated rep1	Donor 3 untreated rep1	0.00172768	-0.556554	0.701859
OT104	19	Donor 3 treated rep1	Donor 3 untreated rep2	0.000980953	0.209022	0.0796747
OT104	19	Donor 3 treated rep1	Donor 3 untreated rep1	0.000980953	-0.638148	0.573124
OT104	15	Donor 3 treated rep1	Donor 3 untreated rep2	0.00288623	-0.0968643	0.0887527
OT104	15	Donor 3 treated rep1	Donor 3 untreated rep1	0.00288623	-0.296957	0.37577
OT104	14	Donor 3 treated rep1	Donor 3 untreated rep2	0.00168962	0.266156	0.207707
OT104	14	Donor 3 treated rep1	Donor 3 untreated rep1	0.00168962	0.48319	0.413066
OT104	13	Donor 3 treated rep1	Donor 3 untreated rep2	0.001192	-0.147671	0.0687402
OT104	13	Donor 3 treated rep1	Donor 3 untreated rep1	0.001192	0.505228	0.274057
OT104	10	Donor 3 treated rep1	Donor 3 untreated rep2	0.00133992	0.0422651	0
OT104	10	Donor 3 treated rep1	Donor 3 untreated rep1	0.00133992	-0.457396	0.392916
OT104	8	Donor 3 treated rep1	Donor 3 untreated rep2	0.00226244	0.116186	0.107096
OT104	8	Donor 3 treated rep1	Donor 3 untreated rep1	0.00226244	0.810183	1.05771
OT104	4	Donor 3 treated rep1	Donor 3 untreated rep2	0.000893356	-0.627962	0.423675
OT104	4	Donor 3 treated rep1	Donor 3 untreated rep1	0.000893356	-0.141515	0
OT104	2	Donor 3 treated rep1	Donor 3 untreated rep2	0.00208004	0.0611337	0
OT104	2	Donor 3 treated rep1	Donor 3 untreated rep1	0.00208004	0.331556	0.266292
OT104	26	Donor 3 treated rep2	Donor 3 untreated rep2	0.00100438	-0.747681	0.682321
OT104	26	Donor 3 treated rep2	Donor 3 untreated rep1	0.00100438	-1.03213	1.23665
OT104	21	Donor 3 treated rep2	Donor 3 untreated rep2	0.00177819	-0.982143	1.86607
OT104	21	Donor 3 treated rep2	Donor 3 untreated rep1	0.00177819	-0.514914	0.610446
OT104	19	Donor 3 treated rep2	Donor 3 untreated rep2	0.00110752	0.38427	0.173645
OT104	19	Donor 3 treated rep2	Donor 3 untreated rep1	0.00110752	-0.462899	0.337966
OT104	15	Donor 3 treated rep2	Donor 3 untreated rep2	0.00263756	-0.227247	0.267565
OT104	15	Donor 3 treated rep2	Donor 3 untreated rep1	0.00263756	-0.427292	0.637405
OT104	14	Donor 3 treated rep2	Donor 3 untreated rep2	0.00201072	0.517619	0.489383
OT104	14	Donor 3 treated rep2	Donor 3 untreated rep1	0.00201072	0.734654	0.768584
OT104	13	Donor 3 treated rep2	Donor 3 untreated rep2	0.00134396	0.0256515	0
OT104	13	Donor 3 treated rep2	Donor 3 untreated rep1	0.00134396	0.678539	0.520808
OT104	10	Donor 3 treated rep2	Donor 3 untreated rep2	0.00216858	0.738015	0.843196
OT104	10	Donor 3 treated rep2	Donor 3 untreated rep1	0.00216858	0.238365	0.188265
OT104	8	Donor 3 treated rep2	Donor 3 untreated rep2	0.00217803	0.061272	0.0529954
OT104	8	Donor 3 treated rep2	Donor 3 untreated rep1	0.00217803	0.755198	0.857076
OT104	4	Donor 3 treated rep2	Donor 3 untreated rep2	0.00150432	0.124666	0.0750589
OT104	4	Donor 3 treated rep2	Donor 3 untreated rep1	0.00150432	0.611122	0.421201
OT104	2	Donor 3 treated rep2	Donor 3 untreated rep2	0.00187512	-0.0888328	0.055746
OT104	2	Donor 3 treated rep2	Donor 3 untreated rep1	0.00187512	0.181636	0.126661
OT104	26	Donor 1 treated rep1	Donor 1 untreated rep1	0.00141127	-0.644409	0.990015
OT104	26	Donor 1 treated rep1	Donor 1 untreated rep2	0.00141127	0.0751051	0
OT104	21	Donor 1 treated rep1	Donor 1 untreated rep1	0.00214592	-0.36997	0.538102
OT104	21	Donor 1 treated rep1	Donor 1 untreated rep2	0.00214592	-0.13031	0.146515
OT104	19	Donor 1 treated rep1	Donor 1 untreated rep1	0.00195753	0.328421	0.306668
OT104	19	Donor 1 treated rep1	Donor 1 untreated rep2	0.00195753	1.00635	1.43709
OT104	15	Donor 1 treated rep1	Donor 1 untreated rep1	0.00285066	-0.140121	0.17081
OT104	15	Donor 1 treated rep1	Donor 1 untreated rep2	0.00285066	-0.187092	0.273695
OT104	14	Donor 1 treated rep1	Donor 1 untreated rep1	0.00146404	-0.540346	0.680491
OT104	14	Donor 1 treated rep1	Donor 1 untreated rep2	0.00146404	0.0783725	0.0564458
OT104	13	Donor 1 treated rep1	Donor 1 untreated rep1	0.000983103	0.0848713	0
OT104	13	Donor 1 treated rep1	Donor 1 untreated rep2	0.000983103	0.0737811	0
OT104	10	Donor 1 treated rep1	Donor 1 untreated rep1	0.00199239	0.722331	0.945261
OT104	10	Donor 1 treated rep1	Donor 1 untreated rep2	0.00199239	-0.301276	0.343552
OT104	8	Donor 1 treated rep1	Donor 1 untreated rep1	0.00206926	-0.0406896	0
OT104	8	Donor 1 treated rep1	Donor 1 untreated rep2	0.00206926	0.00197663	0
OT104	4	Donor 1 treated rep1	Donor 1 untreated rep1	0.00119417	0.38131	0.166508
OT104	4	Donor 1 treated rep1	Donor 1 untreated rep2	0.00119417	-0.446507	0.328327
OT104	2	Donor 1 treated rep1	Donor 1 untreated rep1	0.000901767	-1.12287	1.75713
OT104	2	Donor 1 treated rep1	Donor 1 untreated rep2	0.000901767	-1.19377	1.92443
OT104	26	Donor 1 treated rep2	Donor 1 untreated rep1	0.00148613	-0.569748	0.709141
OT104	26	Donor 1 treated rep2	Donor 1 untreated rep2	0.00148613	0.149764	0.0616406
OT104	21	Donor 1 treated rep2	Donor 1 untreated rep1	0.0036241	0.38815	0.581649
OT104	21	Donor 1 treated rep2	Donor 1 untreated rep2	0.0036241	0.627812	1.09892
OT104	19	Donor 1 treated rep2	Donor 1 untreated rep1	0.00108234	-0.527685	0.509903
OT104	19	Donor 1 treated rep2	Donor 1 untreated rep2	0.00108234	0.150252	0.0727581
OT104	15	Donor 1 treated rep2	Donor 1 untreated rep1	0.00411049	0.389689	0.673502
OT104	15	Donor 1 treated rep2	Donor 1 untreated rep2	0.00411049	0.342719	0.590528
OT104	14	Donor 1 treated rep2	Donor 1 untreated rep1	0.00146136	-0.543003	0.629454
OT104	14	Donor 1 treated rep2	Donor 1 untreated rep2	0.00146136	0.0757454	0
OT104	13	Donor 1 treated rep2	Donor 1 untreated rep1	0.00103654	0.161284	0.0758923
OT104	13	Donor 1 treated rep2	Donor 1 untreated rep2	0.00103654	0.150199	0.0756675
OT104	10	Donor 1 treated rep2	Donor 1 untreated rep1	0.0010218	-0.242426	0.149855
OT104	10	Donor 1 treated rep2	Donor 1 untreated rep2	0.0010218	-1.26597	2.02497
OT104	8	Donor 1 treated rep2	Donor 1 untreated rep1	0.00128557	-0.728485	0.896808
OT104	8	Donor 1 treated rep2	Donor 1 untreated rep2	0.00128557	-0.685833	0.785456
OT104	4	Donor 1 treated rep2	Donor 1 untreated rep1	0.00181694	0.987664	0.95897
OT104	4	Donor 1 treated rep2	Donor 1 untreated rep2	0.00181694	0.15985	0.0656128
OT104	2	Donor 1 treated rep2	Donor 1 untreated rep1	0.00169808	-0.208659	0.180522
OT104	2	Donor 1 treated rep2	Donor 1 untreated rep2	0.00169808	-0.279558	0.251509
OT104	26	Donor 2 treated rep1	Donor 2 untreated rep2	0.000734214	-1.31677	1.7462
OT104	26	Donor 2 treated rep1	Donor 2 untreated rep1	0.000734214	-0.950859	0.890568
OT104	21	Donor 2 treated rep1	Donor 2 untreated rep2	0.00366465	0.329234	0.49446
OT104	21	Donor 2 treated rep1	Donor 2 untreated rep1	0.00366465	1.2698	3.04601
OT104	19	Donor 2 treated rep1	Donor 2 untreated rep2	0.00111882	-0.580822	0.520638
OT104	19	Donor 2 treated rep1	Donor 2 untreated rep1	0.00111882	-0.43792	0.402519
OT104	15	Donor 2 treated rep1	Donor 2 untreated rep2	0.00234432	-0.451675	0.645387
OT104	15	Donor 2 treated rep1	Donor 2 untreated rep1	0.00234432	-0.344512	0.469014
OT104	14	Donor 2 treated rep1	Donor 2 untreated rep2	0.00160735	0.238877	0.131719
OT104	14	Donor 2 treated rep1	Donor 2 untreated rep1	0.00160735	0.589894	0.518265
OT104	13	Donor 2 treated rep1	Donor 2 untreated rep2	0.00100572	0.288386	0.170408
OT104	13	Donor 2 treated rep1	Donor 2 untreated rep1	0.00100572	-0.214018	0.151487
OT104	10	Donor 2 treated rep1	Donor 2 untreated rep2	0.00150841	-0.328508	0.274852
OT104	10	Donor 2 treated rep1	Donor 2 untreated rep1	0.00150841	0.210613	0.130952
OT104	8	Donor 2 treated rep1	Donor 2 untreated rep2	0.0018971	-0.0656449	0.0532676
OT104	8	Donor 2 treated rep1	Donor 2 untreated rep1	0.0018971	-0.169706	0.169345
OT104	4	Donor 2 treated rep1	Donor 2 untreated rep2	0.00142161	-0.130462	0.0713062
OT104	4	Donor 2 treated rep1	Donor 2 untreated rep1	0.00142161	0.265653	0.159341
OT104	2	Donor 2 treated rep1	Donor 2 untreated rep2	0.00121139	-0.0457247	0
OT104	2	Donor 2 treated rep1	Donor 2 untreated rep1	0.00121139	-0.186115	0.13623
OT104	26	Donor 2 treated rep2	Donor 2 untreated rep2	0.001168	-0.646373	0.71061
OT104	26	Donor 2 treated rep2	Donor 2 untreated rep1	0.001168	-0.280501	0.209938
OT104	21	Donor 2 treated rep2	Donor 2 untreated rep2	0.00218009	-0.422155	0.580843
OT104	21	Donor 2 treated rep2	Donor 2 untreated rep1	0.00218009	0.518472	0.577747
OT104	19	Donor 2 treated rep2	Donor 2 untreated rep2	0.00163677	-0.0312469	0
OT104	19	Donor 2 treated rep2	Donor 2 untreated rep1	0.00163677	0.111708	0.0555395
OT104	15	Donor 2 treated rep2	Donor 2 untreated rep2	0.00290491	-0.141563	0.182663
OT104	15	Donor 2 treated rep2	Donor 2 untreated rep1	0.00290491	-0.0344038	0.0397195
OT104	14	Donor 2 treated rep2	Donor 2 untreated rep2	0.00141662	0.0563897	0
OT104	14	Donor 2 treated rep2	Donor 2 untreated rep1	0.00141662	0.407403	0.307968
OT104	13	Donor 2 treated rep2	Donor 2 untreated rep2	0.00129366	0.652013	0.468983
OT104	13	Donor 2 treated rep2	Donor 2 untreated rep1	0.00129366	0.149562	0.0646328
OT104	10	Donor 2 treated rep2	Donor 2 untreated rep2	0.0017452	-0.117816	0.113241
OT104	10	Donor 2 treated rep2	Donor 2 untreated rep1	0.0017452	0.421312	0.358171
OT104	8	Donor 2 treated rep2	Donor 2 untreated rep2	0.0025	0.333374	0.365541
OT104	8	Donor 2 treated rep2	Donor 2 untreated rep1	0.0025	0.229281	0.212787
OT104	4	Donor 2 treated rep2	Donor 2 untreated rep2	0.00169901	0.127124	0.0656294
OT104	4	Donor 2 treated rep2	Donor 2 untreated rep1	0.00169901	0.523209	0.4382
OT104	2	Donor 2 treated rep2	Donor 2 untreated rep2	0.00166711	0.415621	0.374757
OT104	2	Donor 2 treated rep2	Donor 2 untreated rep1	0.00166711	0.275214	0.192309
OT105	24	Donor 3 treated rep1	Donor 3 untreated rep1	0.00123401	0.0720069	0.190627
OT105	24	Donor 3 treated rep1	Donor 3 untreated rep2	0.00123401	0.218351	0.776864
OT105	22	Donor 3 treated rep1	Donor 3 untreated rep1	0.00212335	0.005221	0.0136219
OT105	22	Donor 3 treated rep1	Donor 3 untreated rep2	0.00212335	-0.057234	0.210912
OT105	21	Donor 3 treated rep1	Donor 3 untreated rep1	0.00170785	0.078036	0.265946
OT105	21	Donor 3 treated rep1	Donor 3 untreated rep2	0.00170785	0.262943	1.3415
OT105	20	Donor 3 treated rep1	Donor 3 untreated rep1	0.0014318	-0.344641	2.12849
OT105	20	Donor 3 treated rep1	Donor 3 untreated rep2	0.0014318	-0.0231478	0.0519372
OT105	11	Donor 3 treated rep1	Donor 3 untreated rep1	0.00214115	0.248917	1.48965
OT105	11	Donor 3 treated rep1	Donor 3 untreated rep2	0.00214115	-0.0515983	0.173141
OT105	9	Donor 3 treated rep1	Donor 3 untreated rep1	0.00296611	0.0219319	0.0873275
OT105	9	Donor 3 treated rep1	Donor 3 untreated rep2	0.00296611	-0.0145767	0.048221
OT105	7	Donor 3 treated rep1	Donor 3 untreated rep1	0.00395232	0.108358	0.712899
OT105	7	Donor 3 treated rep1	Donor 3 untreated rep2	0.00395232	0.209914	1.82731
OT105	6	Donor 3 treated rep1	Donor 3 untreated rep1	0.00131847	-0.360805	2.18286
OT105	6	Donor 3 treated rep1	Donor 3 untreated rep2	0.00131847	-0.271993	1.30137
OT105	5	Donor 3 treated rep1	Donor 3 untreated rep1	0.000854	-0.252259	0.866701
OT105	5	Donor 3 treated rep1	Donor 3 untreated rep2	0.000854	-0.111403	0.258899
OT105	24	Donor 3 treated rep2	Donor 3 untreated rep1	0.00127217	0.115925	0.361933
OT105	24	Donor 3 treated rep2	Donor 3 untreated rep2	0.00127217	0.262338	1.11418
OT105	22	Donor 3 treated rep2	Donor 3 untreated rep1	0.00226231	0.0968292	0.443751
OT105	22	Donor 3 treated rep2	Donor 3 untreated rep2	0.00226231	0.0344363	0.113865
OT105	21	Donor 3 treated rep2	Donor 3 untreated rep1	0.00163957	0.0191185	0.0461852
OT105	21	Donor 3 treated rep2	Donor 3 untreated rep2	0.00163957	0.20398	0.947773
OT105	20	Donor 3 treated rep2	Donor 3 untreated rep1	0.00159744	-0.186466	0.898863
OT105	20	Donor 3 treated rep2	Donor 3 untreated rep2	0.00159744	0.135013	0.509991
OT105	11	Donor 3 treated rep2	Donor 3 untreated rep1	0.00232423	0.367551	3.06822
OT105	11	Donor 3 treated rep2	Donor 3 untreated rep2	0.00232423	0.0670678	0.270829
OT105	9	Donor 3 treated rep2	Donor 3 untreated rep1	0.00294992	0.0140094	0.0461587
OT105	9	Donor 3 treated rep2	Donor 3 untreated rep2	0.00294992	-0.0224981	0.0842272
OT105	7	Donor 3 treated rep2	Donor 3 untreated rep1	0.00381851	0.0585005	0.314778
OT105	7	Donor 3 treated rep2	Donor 3 untreated rep2	0.00381851	0.160031	1.26612
OT105	6	Donor 3 treated rep2	Donor 3 untreated rep1	0.00181943	0.104498	0.429346
OT105	6	Donor 3 treated rep2	Donor 3 untreated rep2	0.00181943	0.193347	0.94452
OT105	5	Donor 3 treated rep2	Donor 3 untreated rep1	0.00101953	0.00357467	0
OT105	5	Donor 3 treated rep2	Donor 3 untreated rep2	0.00101953	0.14446	0.421247
OT105	24	Donor 1 treated rep1	Donor 1 untreated rep1	0.000890428	-0.149944	0.42765
OT105	24	Donor 1 treated rep1	Donor 1 untreated rep2	0.000890428	-0.22452	0.776013
OT105	22	Donor 1 treated rep1	Donor 1 untreated rep1	0.0020457	-0.0546236	0.203576
OT105	22	Donor 1 treated rep1	Donor 1 untreated rep2	0.0020457	-0.0709819	0.28231
OT105	21	Donor 1 treated rep1	Donor 1 untreated rep1	0.00153331	-0.207412	1.02737
OT105	21	Donor 1 treated rep1	Donor 1 untreated rep2	0.00153331	-0.122369	0.461701
OT105	20	Donor 1 treated rep1	Donor 1 untreated rep1	0.00143814	-0.189623	0.855157
OT105	20	Donor 1 treated rep1	Donor 1 untreated rep2	0.00143814	-0.205016	0.972857
OT105	11	Donor 1 treated rep1	Donor 1 untreated rep1	0.00205977	0.00098517	0
OT105	11	Donor 1 treated rep1	Donor 1 untreated rep2	0.00205977	0.0297234	0.103047
OT105	9	Donor 1 treated rep1	Donor 1 untreated rep1	0.00270499	-0.140829	0.882284
OT105	9	Donor 1 treated rep1	Donor 1 untreated rep2	0.00270499	-0.059904	0.273985
OT105	7	Donor 1 treated rep1	Donor 1 untreated rep1	0.00385675	0.0579059	0.312866
OT105	7	Donor 1 treated rep1	Donor 1 untreated rep2	0.00385675	0.158591	1.25293
OT105	6	Donor 1 treated rep1	Donor 1 untreated rep1	0.00138098	-0.349346	2.26482
OT105	6	Donor 1 treated rep1	Donor 1 untreated rep2	0.00138098	-0.234466	1.1506
OT105	5	Donor 1 treated rep1	Donor 1 untreated rep1	0.00090608	-0.374357	1.79406
OT105	5	Donor 1 treated rep1	Donor 1 untreated rep2	0.00090608	-0.225077	0.801345
OT105	24	Donor 1 treated rep2	Donor 1 untreated rep1	0.00113091	0.195276	0.705732
OT105	24	Donor 1 treated rep2	Donor 1 untreated rep2	0.00113091	0.120709	0.355259
OT105	22	Donor 1 treated rep2	Donor 1 untreated rep1	0.00232761	0.132047	0.675591
OT105	22	Donor 1 treated rep2	Donor 1 untreated rep2	0.00232761	0.115674	0.574694
OT105	21	Donor 1 treated rep2	Donor 1 untreated rep1	0.00158623	-0.158373	0.719536
OT105	21	Donor 1 treated rep2	Donor 1 untreated rep2	0.00158623	-0.0734116	0.253345
OT105	20	Donor 1 treated rep2	Donor 1 untreated rep1	0.0018708	0.190448	0.999458
OT105	20	Donor 1 treated rep2	Donor 1 untreated rep2	0.0018708	0.17506	0.86652
OT105	11	Donor 1 treated rep2	Donor 1 untreated rep1	0.00190642	-0.110899	0.48814
OT105	11	Donor 1 treated rep2	Donor 1 untreated rep2	0.00190642	-0.0821499	0.331409
OT105	9	Donor 1 treated rep2	Donor 1 untreated rep1	0.00297771	-0.00189457	0
OT105	9	Donor 1 treated rep2	Donor 1 untreated rep2	0.00297771	0.0791153	0.404839
OT105	7	Donor 1 treated rep2	Donor 1 untreated rep1	0.0035604	-0.0579039	0.313508
OT105	7	Donor 1 treated rep2	Donor 1 untreated rep2	0.0035604	0.0428296	0.216983
OT105	6	Donor 1 treated rep2	Donor 1 untreated rep1	0.00155839	-0.174727	0.819989
OT105	6	Donor 1 treated rep2	Donor 1 untreated rep2	0.00155839	-0.0598621	0.192002
OT105	5	Donor 1 treated rep2	Donor 1 untreated rep1	0.00106082	-0.146648	0.494972
OT105	5	Donor 1 treated rep2	Donor 1 untreated rep2	0.00106082	0.00260942	0
OT105	24	Donor 2 treated rep1	Donor 2 untreated rep1	0.00119648	0.14348	0.449978
OT105	24	Donor 2 treated rep1	Donor 2 untreated rep2	0.00119648	-0.0505902	0.125507
OT105	22	Donor 2 treated rep1	Donor 2 untreated rep1	0.00236158	0.122367	0.591093
OT105	22	Donor 2 treated rep1	Donor 2 untreated rep2	0.00236158	0.0515132	0.173961
OT105	21	Donor 2 treated rep1	Donor 2 untreated rep1	0.00178786	0.123835	0.501961
OT105	21	Donor 2 treated rep1	Donor 2 untreated rep2	0.00178786	0.00293434	0
OT105	20	Donor 2 treated rep1	Donor 2 untreated rep1	0.00161124	0.156655	0.638053
OT105	20	Donor 2 treated rep1	Donor 2 untreated rep2	0.00161124	0.0127245	0.0164143
OT105	11	Donor 2 treated rep1	Donor 2 untreated rep1	0.00223593	0.26573	1.73091
OT105	11	Donor 2 treated rep1	Donor 2 untreated rep2	0.00223593	-0.0266399	0.0897662
OT105	9	Donor 2 treated rep1	Donor 2 untreated rep1	0.00284383	-0.0344268	0.142252
OT105	9	Donor 2 treated rep1	Donor 2 untreated rep2	0.00284383	-0.0678918	0.292754
OT105	7	Donor 2 treated rep1	Donor 2 untreated rep1	0.00373506	0.0337214	0.161866
OT105	7	Donor 2 treated rep1	Donor 2 untreated rep2	0.00373506	-0.15531	1.15874
OT105	6	Donor 2 treated rep1	Donor 2 untreated rep1	0.00149531	0.0291737	0.0848295
OT105	6	Donor 2 treated rep1	Donor 2 untreated rep2	0.00149531	-0.220087	0.977715
OT105	5	Donor 2 treated rep1	Donor 2 untreated rep1	0.000996768	0.0579531	0.130114
OT105	5	Donor 2 treated rep1	Donor 2 untreated rep2	0.000996768	-0.249315	0.889182
OT105	24	Donor 2 treated rep2	Donor 2 untreated rep1	0.00114216	0.076395	0.214057
OT105	24	Donor 2 treated rep2	Donor 2 untreated rep2	0.00114216	-0.117679	0.340092
OT105	22	Donor 2 treated rep2	Donor 2 untreated rep1	0.00229479	0.0809317	0.348348
OT105	22	Donor 2 treated rep2	Donor 2 untreated rep2	0.00229479	0.0100201	0.0273989
OT105	21	Donor 2 treated rep2	Donor 2 untreated rep1	0.00156236	-0.0710004	0.235747
OT105	21	Donor 2 treated rep2	Donor 2 untreated rep2	0.00156236	-0.191893	0.858372
OT105	20	Donor 2 treated rep2	Donor 2 untreated rep1	0.00148944	0.0430932	0.121488
OT105	20	Donor 2 treated rep2	Donor 2 untreated rep2	0.00148944	-0.100846	0.341869
OT105	11	Donor 2 treated rep2	Donor 2 untreated rep1	0.0020023	0.106227	0.454374
OT105	11	Donor 2 treated rep2	Donor 2 untreated rep2	0.0020023	-0.186182	0.957677
OT105	9	Donor 2 treated rep2	Donor 2 untreated rep1	0.00300158	0.0437034	0.195438
OT105	9	Donor 2 treated rep2	Donor 2 untreated rep2	0.00300158	0.0102625	0.0363017
OT105	7	Donor 2 treated rep2	Donor 2 untreated rep1	0.00367009	0.00830577	0.0302441
OT105	7	Donor 2 treated rep2	Donor 2 untreated rep2	0.00367009	-0.180718	1.46715
OT105	6	Donor 2 treated rep2	Donor 2 untreated rep1	0.001675	0.193144	0.905304
OT105	6	Donor 2 treated rep2	Donor 2 untreated rep2	0.001675	-0.0561458	0.180914
OT105	5	Donor 2 treated rep2	Donor 2 untreated rep1	0.00113578	0.246481	0.97309
OT105	5	Donor 2 treated rep2	Donor 2 untreated rep2	0.00113578	-0.0608084	0.14946
OT106	2	Donor 3 treated rep1	Donor 3 untreated rep1	0.00156425	0.356192	0.56861
OT106	2	Donor 3 treated rep1	Donor 3 untreated rep2	0.00156425	0.159524	0.180363
OT106	5	Donor 3 treated rep1	Donor 3 untreated rep1	0.000748192	-0.557829	0.735134
OT106	5	Donor 3 treated rep1	Donor 3 untreated rep2	0.000748192	-0.634086	0.876275
OT106	11	Donor 3 treated rep1	Donor 3 untreated rep1	0.00232167	0.293774	0.60903
OT106	11	Donor 3 treated rep1	Donor 3 untreated rep2	0.00232167	0.466938	1.06012
OT106	13	Donor 3 treated rep1	Donor 3 untreated rep1	0.00146575	-0.31649	0.489089
OT106	13	Donor 3 treated rep1	Donor 3 untreated rep2	0.00146575	-0.123457	0.12566
OT106	16	Donor 3 treated rep1	Donor 3 untreated rep1	0.0021286	0.182394	0.282814
OT106	16	Donor 3 treated rep1	Donor 3 untreated rep2	0.0021286	0.284259	0.476212
OT106	18	Donor 3 treated rep1	Donor 3 untreated rep1	0.00178806	0.00741967	0
OT106	18	Donor 3 treated rep1	Donor 3 untreated rep2	0.00178806	-0.0480445	0.0354194
OT106	20	Donor 3 treated rep1	Donor 3 untreated rep1	0.00275702	-0.0254361	0.0274606
OT106	20	Donor 3 treated rep1	Donor 3 untreated rep2	0.00275702	0.322643	0.697081
OT106	22	Donor 3 treated rep1	Donor 3 untreated rep1	0.00216095	-0.366	0.836041
OT106	22	Donor 3 treated rep1	Donor 3 untreated rep2	0.00216095	-0.131599	0.181491
OT106	2	Donor 3 treated rep2	Donor 3 untreated rep1	0.00137719	0.172197	0.185859
OT106	2	Donor 3 treated rep2	Donor 3 untreated rep2	0.00137719	-0.0244874	0
OT106	5	Donor 3 treated rep2	Donor 3 untreated rep1	0.0013847	0.331156	0.461414
OT106	5	Donor 3 treated rep2	Donor 3 untreated rep2	0.0013847	0.254907	0.325979
OT106	11	Donor 3 treated rep2	Donor 3 untreated rep1	0.00145515	-0.381454	0.687045
OT106	11	Donor 3 treated rep2	Donor 3 untreated rep2	0.00145515	-0.20827	0.277739
OT106	13	Donor 3 treated rep2	Donor 3 untreated rep1	0.00210035	0.203379	0.3329
OT106	13	Donor 3 treated rep2	Donor 3 untreated rep2	0.00210035	0.39646	0.76788
OT106	16	Donor 3 treated rep2	Donor 3 untreated rep1	0.00165661	-0.179989	0.247091
OT106	16	Donor 3 treated rep2	Donor 3 untreated rep2	0.00165661	-0.0780973	0.0762296
OT106	18	Donor 3 treated rep2	Donor 3 untreated rep1	0.00195046	0.133071	0.193919
OT106	18	Donor 3 treated rep2	Donor 3 untreated rep2	0.00195046	0.0775725	0.111148
OT106	20	Donor 3 treated rep2	Donor 3 untreated rep1	0.0025971	-0.111894	0.192176
OT106	20	Donor 3 treated rep2	Donor 3 untreated rep2	0.0025971	0.236206	0.462748
OT106	22	Donor 3 treated rep2	Donor 3 untreated rep1	0.00173222	-0.68567	2.12003
OT106	22	Donor 3 treated rep2	Donor 3 untreated rep2	0.00173222	-0.451221	0.930377
OT106	2	Donor 1 treated rep1	Donor 1 untreated rep1	0.00155157	0.317788	0.551141
OT106	2	Donor 1 treated rep1	Donor 1 untreated rep2	0.00155157	0.240819	0.365793
OT106	5	Donor 1 treated rep1	Donor 1 untreated rep1	0.00121332	-0.115652	0.122998
OT106	5	Donor 1 treated rep1	Donor 1 untreated rep2	0.00121332	0.0752629	0.0829968
OT106	11	Donor 1 treated rep1	Donor 1 untreated rep1	0.00184758	0.0181064	0
OT106	11	Donor 1 treated rep1	Donor 1 untreated rep2	0.00184758	0.375943	0.77537
OT106	13	Donor 1 treated rep1	Donor 1 untreated rep1	0.00176825	-0.146161	0.254621
OT106	13	Donor 1 treated rep1	Donor 1 untreated rep2	0.00176825	-0.00440434	0
OT106	16	Donor 1 treated rep1	Donor 1 untreated rep1	0.00182075	-0.144714	0.252537
OT106	16	Donor 1 treated rep1	Donor 1 untreated rep2	0.00182075	0.0894632	0.102388
OT106	18	Donor 1 treated rep1	Donor 1 untreated rep1	0.00179875	0.122643	0.179703
OT106	18	Donor 1 treated rep1	Donor 1 untreated rep2	0.00179875	-0.0725973	0.0992728
OT106	20	Donor 1 treated rep1	Donor 1 untreated rep1	0.00209279	0.099225	0.16461
OT106	20	Donor 1 treated rep1	Donor 1 untreated rep2	0.00209279	-0.122977	0.199409
OT106	22	Donor 1 treated rep1	Donor 1 untreated rep1	0.00235733	-0.352875	1.05152
OT106	22	Donor 1 treated rep1	Donor 1 untreated rep2	0.00235733	-0.162692	0.342798
OT106	2	Donor 1 treated rep2	Donor 1 untreated rep1	0.00143529	0.20524	0.312029
OT106	2	Donor 1 treated rep2	Donor 1 untreated rep2	0.00143529	0.128233	0.161454
OT106	5	Donor 1 treated rep2	Donor 1 untreated rep1	0.00118194	-0.153542	0.170646
OT106	5	Donor 1 treated rep2	Donor 1 untreated rep2	0.00118194	0.0373935	0.0397417
OT106	11	Donor 1 treated rep2	Donor 1 untreated rep1	0.00185829	0.0264678	0.0303462
OT106	11	Donor 1 treated rep2	Donor 1 untreated rep2	0.00185829	0.384303	0.76922
OT106	13	Donor 1 treated rep2	Donor 1 untreated rep1	0.0016509	-0.245412	0.457359
OT106	13	Donor 1 treated rep2	Donor 1 untreated rep2	0.0016509	-0.103607	0.141735
OT106	16	Donor 1 treated rep2	Donor 1 untreated rep1	0.00156773	-0.360944	0.774785
OT106	16	Donor 1 treated rep2	Donor 1 untreated rep2	0.00156773	-0.126775	0.188974
OT106	18	Donor 1 treated rep2	Donor 1 untreated rep1	0.00155214	-0.09046	0.104622
OT106	18	Donor 1 treated rep2	Donor 1 untreated rep2	0.00155214	-0.285657	0.545392
OT106	20	Donor 1 treated rep2	Donor 1 untreated rep1	0.0022037	0.173928	0.325427
OT106	20	Donor 1 treated rep2	Donor 1 untreated rep2	0.0022037	-0.0483555	0.0577993
OT106	22	Donor 1 treated rep2	Donor 1 untreated rep1	0.0024325	-0.307476	0.851051
OT106	22	Donor 1 treated rep2	Donor 1 untreated rep2	0.0024325	-0.117271	0.218548
OT106	2	Donor 2 treated rep1	Donor 2 untreated rep1	0.00158548	0.519487	1.00156
OT106	2	Donor 2 treated rep1	Donor 2 untreated rep2	0.00158548	0.210031	0.273689
OT106	5	Donor 2 treated rep1	Donor 2 untreated rep1	0.00127897	0.34777	0.510702
OT106	5	Donor 2 treated rep1	Donor 2 untreated rep2	0.00127897	-0.184525	0.23619
OT106	11	Donor 2 treated rep1	Donor 2 untreated rep1	0.00140808	-0.0753084	0.0737868
OT106	11	Donor 2 treated rep1	Donor 2 untreated rep2	0.00140808	-0.229479	0.326907
OT106	13	Donor 2 treated rep1	Donor 2 untreated rep1	0.00164974	0.0439374	0.0332568
OT106	13	Donor 2 treated rep1	Donor 2 untreated rep2	0.00164974	0.25063	0.380813
OT106	16	Donor 2 treated rep1	Donor 2 untreated rep1	0.00147323	-0.044147	0.034974
OT106	16	Donor 2 treated rep1	Donor 2 untreated rep2	0.00147323	-0.00806888	0
OT106	18	Donor 2 treated rep1	Donor 2 untreated rep1	0.00203951	0.392497	0.87754
OT106	18	Donor 2 treated rep1	Donor 2 untreated rep2	0.00203951	0.0347596	0.0319522
OT106	20	Donor 2 treated rep1	Donor 2 untreated rep1	0.00266167	0.322857	0.778923
OT106	20	Donor 2 treated rep1	Donor 2 untreated rep2	0.00266167	-0.0942965	0.153866
OT106	22	Donor 2 treated rep1	Donor 2 untreated rep1	0.00254729	0.0093369	0
OT106	22	Donor 2 treated rep1	Donor 2 untreated rep2	0.00254729	-0.0999472	0.157554
OT106	2	Donor 2 treated rep2	Donor 2 untreated rep1	0.00132435	0.259486	0.376906
OT106	2	Donor 2 treated rep2	Donor 2 untreated rep2	0.00132435	-0.0500104	0.0375075
OT106	5	Donor 2 treated rep2	Donor 2 untreated rep1	0.00113045	0.169454	0.179443
OT106	5	Donor 2 treated rep2	Donor 2 untreated rep2	0.00113045	-0.362802	0.561068
OT106	11	Donor 2 treated rep2	Donor 2 untreated rep1	0.00191213	0.366889	0.829296
OT106	11	Donor 2 treated rep2	Donor 2 untreated rep2	0.00191213	0.212743	0.324178
OT106	13	Donor 2 treated rep2	Donor 2 untreated rep1	0.0015294	-0.0655509	0.0659277
OT106	13	Donor 2 treated rep2	Donor 2 untreated rep2	0.0015294	0.141212	0.158879
OT106	16	Donor 2 treated rep2	Donor 2 untreated rep1	0.00146292	-0.0543051	0.0681009
OT106	16	Donor 2 treated rep2	Donor 2 untreated rep2	0.00146292	-0.0182169	0
OT106	18	Donor 2 treated rep2	Donor 2 untreated rep1	0.00203413	0.388684	0.932517
OT106	18	Donor 2 treated rep2	Donor 2 untreated rep2	0.00203413	0.0309388	0.0302153
OT106	20	Donor 2 treated rep2	Donor 2 untreated rep1	0.00234448	0.139294	0.258363
OT106	20	Donor 2 treated rep2	Donor 2 untreated rep2	0.00234448	-0.277839	0.699945
OT106	22	Donor 2 treated rep2	Donor 2 untreated rep1	0.00286461	0.179153	0.421487
OT106	22	Donor 2 treated rep2	Donor 2 untreated rep2	0.00286461	0.0698716	0.11107
OT107	19	Donor 3 treated rep1	Donor 3 untreated rep1	0.00153121	-0.674518	1.34801
OT107	19	Donor 3 treated rep1	Donor 3 untreated rep2	0.00153121	-0.283991	0.331631
OT107	18	Donor 3 treated rep1	Donor 3 untreated rep1	0.00223782	0.262265	0.436209
OT107	18	Donor 3 treated rep1	Donor 3 untreated rep2	0.00223782	0.192472	0.270679
OT107	11	Donor 3 treated rep1	Donor 3 untreated rep1	0.00225954	0.461429	0.929935
OT107	11	Donor 3 treated rep1	Donor 3 untreated rep2	0.00225954	0.395161	0.699769
OT107	7	Donor 3 treated rep1	Donor 3 untreated rep1	0.00102664	-0.347153	0.362034
OT107	7	Donor 3 treated rep1	Donor 3 untreated rep2	0.00102664	-0.248303	0.238384
OT107	5	Donor 3 treated rep1	Donor 3 untreated rep1	0.00186276	-0.497903	1.10238
OT107	5	Donor 3 treated rep1	Donor 3 untreated rep2	0.00186276	-0.425667	0.783101
OT107	1	Donor 3 treated rep1	Donor 3 untreated rep1	0.00163315	-0.238039	0.279099
OT107	1	Donor 3 treated rep1	Donor 3 untreated rep2	0.00163315	-0.0236732	0
OT107	19	Donor 3 treated rep2	Donor 3 untreated rep1	0.00159303	-0.617328	1.28012
OT107	19	Donor 3 treated rep2	Donor 3 untreated rep2	0.00159303	-0.226803	0.254194
OT107	18	Donor 3 treated rep2	Donor 3 untreated rep1	0.00134197	-0.476742	0.788669
OT107	18	Donor 3 treated rep2	Donor 3 untreated rep2	0.00134197	-0.546541	0.930968
OT107	11	Donor 3 treated rep2	Donor 3 untreated rep1	0.00182559	0.153178	0.173187
OT107	11	Donor 3 treated rep2	Donor 3 untreated rep2	0.00182559	0.0868506	0.0827334
OT107	7	Donor 3 treated rep2	Donor 3 untreated rep1	0.00159087	0.285536	0.382383
OT107	7	Donor 3 treated rep2	Donor 3 untreated rep2	0.00159087	0.384358	0.492173
OT107	5	Donor 3 treated rep2	Donor 3 untreated rep1	0.00239764	-0.132986	0.177139
OT107	5	Donor 3 treated rep2	Donor 3 untreated rep2	0.00239764	-0.0607404	0.0685964
OT107	1	Donor 3 treated rep2	Donor 3 untreated rep1	0.00204404	0.0863541	0.11462
OT107	1	Donor 3 treated rep2	Donor 3 untreated rep2	0.00204404	0.300672	0.473499
OT107	19	Donor 1 treated rep1	Donor 1 untreated rep1	0.00140246	-0.274613	0.373186
OT107	19	Donor 1 treated rep1	Donor 1 untreated rep2	0.00140246	-0.30202	0.384107
OT107	18	Donor 1 treated rep1	Donor 1 untreated rep1	0.00140258	0.102638	0.0870666
OT107	18	Donor 1 treated rep1	Donor 1 untreated rep2	0.00140258	0.173203	0.196348
OT107	11	Donor 1 treated rep1	Donor 1 untreated rep1	0.00122728	-0.277254	0.373507
OT107	11	Donor 1 treated rep1	Donor 1 untreated rep2	0.00122728	-0.50438	0.84424
OT107	7	Donor 1 treated rep1	Donor 1 untreated rep1	0.00160827	0.0419771	0.0384942
OT107	7	Donor 1 treated rep1	Donor 1 untreated rep2	0.00160827	0.400129	0.603876
OT107	5	Donor 1 treated rep1	Donor 1 untreated rep1	0.00237145	-0.199635	0.34343
OT107	5	Donor 1 treated rep1	Donor 1 untreated rep2	0.00237145	0.0990894	0.142774
OT107	1	Donor 1 treated rep1	Donor 1 untreated rep1	0.00193504	0.154328	0.206354
OT107	1	Donor 1 treated rep1	Donor 1 untreated rep2	0.00193504	-0.00648322	0
OT107	19	Donor 1 treated rep2	Donor 1 untreated rep1	0.00172036	0.0205917	0
OT107	19	Donor 1 treated rep2	Donor 1 untreated rep2	0.00172036	-0.00681895	0
OT107	18	Donor 1 treated rep2	Donor 1 untreated rep1	0.00145753	0.158189	0.180965
OT107	18	Donor 1 treated rep2	Donor 1 untreated rep2	0.00145753	0.228725	0.304142
OT107	11	Donor 1 treated rep2	Donor 1 untreated rep1	0.00113344	-0.392142	0.593124
OT107	11	Donor 1 treated rep2	Donor 1 untreated rep2	0.00113344	-0.619265	1.13927
OT107	7	Donor 1 treated rep2	Donor 1 untreated rep1	0.00147629	-0.081785	0.0796943
OT107	7	Donor 1 treated rep2	Donor 1 untreated rep2	0.00147629	0.276413	0.373062
OT107	5	Donor 1 treated rep2	Donor 1 untreated rep1	0.00263353	-0.0480411	0.0583358
OT107	5	Donor 1 treated rep2	Donor 1 untreated rep2	0.00263353	0.250739	0.455986
OT107	1	Donor 1 treated rep2	Donor 1 untreated rep1	0.00227628	0.389125	0.773611
OT107	1	Donor 1 treated rep2	Donor 1 untreated rep2	0.00227628	0.228317	0.385818
OT107	19	Donor 2 treated rep1	Donor 2 untreated rep1	0.00228888	0.242881	0.357657
OT107	19	Donor 2 treated rep1	Donor 2 untreated rep2	0.00228888	0.190185	0.222422
OT107	18	Donor 2 treated rep1	Donor 2 untreated rep1	0.00177837	-0.063707	0.0724935
OT107	18	Donor 2 treated rep1	Donor 2 untreated rep2	0.00177837	0.615166	0.997888
OT107	11	Donor 2 treated rep1	Donor 2 untreated rep1	0.00154739	-0.142932	0.167432
OT107	11	Donor 2 treated rep1	Donor 2 untreated rep2	0.00154739	0.0766053	0.0427436
OT107	7	Donor 2 treated rep1	Donor 2 untreated rep1	0.00154712	0.25976	0.356149
OT107	7	Donor 2 treated rep1	Donor 2 untreated rep2	0.00154712	-0.0592906	0.0418588
OT107	5	Donor 2 treated rep1	Donor 2 untreated rep1	0.00237734	0.219137	0.367035
OT107	5	Donor 2 treated rep1	Donor 2 untreated rep2	0.00237734	-0.12241	0.188288
OT107	1	Donor 2 treated rep1	Donor 2 untreated rep1	0.0018782	0.183847	0.256039
OT107	1	Donor 2 treated rep1	Donor 2 untreated rep2	0.0018782	-0.0741046	0.0780919
OT107	19	Donor 2 treated rep2	Donor 2 untreated rep1	0.00239758	0.309975	0.601421
OT107	19	Donor 2 treated rep2	Donor 2 untreated rep2	0.00239758	0.25729	0.360926
OT107	18	Donor 2 treated rep2	Donor 2 untreated rep1	0.00170801	-0.122026	0.189486
OT107	18	Donor 2 treated rep2	Donor 2 untreated rep2	0.00170801	0.556832	0.921898
OT107	11	Donor 2 treated rep2	Donor 2 untreated rep1	0.00186552	0.127286	0.189327
OT107	11	Donor 2 treated rep2	Donor 2 untreated rep2	0.00186552	0.346835	0.52893
OT107	7	Donor 2 treated rep2	Donor 2 untreated rep1	0.00148727	0.202734	0.272605
OT107	7	Donor 2 treated rep2	Donor 2 untreated rep2	0.00148727	-0.116257	0.13111
OT107	5	Donor 2 treated rep2	Donor 2 untreated rep1	0.00255361	0.322581	0.757938
OT107	5	Donor 2 treated rep2	Donor 2 untreated rep2	0.00255361	-0.0189752	0.0303841
OT107	1	Donor 2 treated rep2	Donor 2 untreated rep1	0.00189583	0.197333	0.283055
OT107	1	Donor 2 treated rep2	Donor 2 untreated rep2	0.00189583	-0.0606047	0.0736073
OT108	2	Donor 3 treated rep1	Donor 3 untreated rep1	0.00191534	0.356429	2.33892
OT108	2	Donor 3 treated rep1	Donor 3 untreated rep2	0.00191534	-0.017341	0.0432579
OT108	5	Donor 3 treated rep1	Donor 3 untreated rep1	0.00147827	-0.0168319	0.0325021
OT108	5	Donor 3 treated rep1	Donor 3 untreated rep2	0.00147827	0.00788298	0.0157217
OT108	9	Donor 3 treated rep1	Donor 3 untreated rep1	0.00279588	0.0916295	0.465909
OT108	9	Donor 3 treated rep1	Donor 3 untreated rep2	0.00279588	0.0352705	0.153332
OT108	11	Donor 3 treated rep1	Donor 3 untreated rep1	0.00188909	-0.20617	1.18224
OT108	11	Donor 3 treated rep1	Donor 3 untreated rep2	0.00188909	-0.241009	1.55741
OT108	18	Donor 3 treated rep1	Donor 3 untreated rep1	0.00187823	0.100082	0.400539
OT108	18	Donor 3 treated rep1	Donor 3 untreated rep2	0.00187823	0.129858	0.575258
OT108	23	Donor 3 treated rep1	Donor 3 untreated rep1	0.00238853	-0.110961	0.583547
OT108	23	Donor 3 treated rep1	Donor 3 untreated rep2	0.00238853	0.0933822	0.434422
OT108	2	Donor 3 treated rep2	Donor 3 untreated rep1	0.00149962	0.0028333	0
OT108	2	Donor 3 treated rep2	Donor 3 untreated rep2	0.00149962	-0.370934	2.72526
OT108	5	Donor 3 treated rep2	Donor 3 untreated rep1	0.00146242	-0.0324177	0.0832265
OT108	5	Donor 3 treated rep2	Donor 3 untreated rep2	0.00146242	-0.00769758	0.0152819
OT108	9	Donor 3 treated rep2	Donor 3 untreated rep1	0.00286676	0.127766	0.783284
OT108	9	Donor 3 treated rep2	Donor 3 untreated rep2	0.00286676	0.0715046	0.371493
OT108	11	Donor 3 treated rep2	Donor 3 untreated rep1	0.00203253	-0.100346	0.467149
OT108	11	Donor 3 treated rep2	Donor 3 untreated rep2	0.00203253	-0.135209	0.700584
OT108	18	Donor 3 treated rep2	Donor 3 untreated rep1	0.00177737	0.0202673	0.0585345
OT108	18	Donor 3 treated rep2	Donor 3 untreated rep2	0.00177737	0.0501078	0.175525
OT108	23	Donor 3 treated rep2	Donor 3 untreated rep1	0.00252098	-0.0329486	0.128607
OT108	23	Donor 3 treated rep2	Donor 3 untreated rep2	0.00252098	0.171392	1.13162
OT108	2	Donor 1 treated rep1	Donor 1 untreated rep1	0.00178739	0.0731896	0.256803
OT108	2	Donor 1 treated rep1	Donor 1 untreated rep2	0.00178739	0.134119	0.546122
OT108	5	Donor 1 treated rep1	Donor 1 untreated rep1	0.00149934	-0.170541	0.747772
OT108	5	Donor 1 treated rep1	Donor 1 untreated rep2	0.00149934	0.0291431	0.0671697
OT108	9	Donor 1 treated rep1	Donor 1 untreated rep1	0.00275824	-0.0369026	0.154721
OT108	9	Donor 1 treated rep1	Donor 1 untreated rep2	0.00275824	-0.115131	0.664658
OT108	11	Donor 1 treated rep1	Donor 1 untreated rep1	0.00192201	0.0180484	0.0579491
OT108	11	Donor 1 treated rep1	Donor 1 untreated rep2	0.00192201	-0.0654323	0.231481
OT108	18	Donor 1 treated rep1	Donor 1 untreated rep1	0.0018443	0.047291	0.161923
OT108	18	Donor 1 treated rep1	Donor 1 untreated rep2	0.0018443	-0.0387008	0.123864
OT108	23	Donor 1 treated rep1	Donor 1 untreated rep1	0.00284369	0.142231	0.868836
OT108	23	Donor 1 treated rep1	Donor 1 untreated rep2	0.00284369	0.189983	1.34314
OT108	2	Donor 1 treated rep2	Donor 1 untreated rep1	0.00146997	-0.209371	0.97774
OT108	2	Donor 1 treated rep2	Donor 1 untreated rep2	0.00146997	-0.148395	0.602953
OT108	5	Donor 1 treated rep2	Donor 1 untreated rep1	0.00139697	-0.272712	1.48503
OT108	5	Donor 1 treated rep2	Donor 1 untreated rep2	0.00139697	-0.073052	0.231706
OT108	9	Donor 1 treated rep2	Donor 1 untreated rep1	0.00292376	0.047431	0.209694
OT108	9	Donor 1 treated rep2	Donor 1 untreated rep2	0.00292376	-0.0308678	0.134267
OT108	11	Donor 1 treated rep2	Donor 1 untreated rep1	0.00190467	0.00494787	0.0136951
OT108	11	Donor 1 treated rep2	Donor 1 untreated rep2	0.00190467	-0.0785408	0.310649
OT108	18	Donor 1 treated rep2	Donor 1 untreated rep1	0.00168357	-0.0845363	0.308438
OT108	18	Donor 1 treated rep2	Donor 1 untreated rep2	0.00168357	-0.170477	0.853932
OT108	23	Donor 1 treated rep2	Donor 1 untreated rep1	0.00247773	-0.057057	0.24205
OT108	23	Donor 1 treated rep2	Donor 1 untreated rep2	0.00247773	-0.00928981	0.0238738
OT108	2	Donor 2 treated rep1	Donor 2 untreated rep1	0.00174164	0.0626331	0.213665
OT108	2	Donor 2 treated rep1	Donor 2 untreated rep2	0.00174164	-0.251871	1.422
OT108	5	Donor 2 treated rep1	Donor 2 untreated rep1	0.00156994	0.0291233	0.0822171
OT108	5	Donor 2 treated rep1	Donor 2 untreated rep2	0.00156994	-0.0254833	0.0663312
OT108	9	Donor 2 treated rep1	Donor 2 untreated rep1	0.0027454	-0.0830403	0.425485
OT108	9	Donor 2 treated rep1	Donor 2 untreated rep2	0.0027454	-0.0288037	0.115361
OT108	11	Donor 2 treated rep1	Donor 2 untreated rep1	0.00200788	0.0521283	0.190161
OT108	11	Donor 2 treated rep1	Donor 2 untreated rep2	0.00200788	-0.129153	0.604229
OT108	18	Donor 2 treated rep1	Donor 2 untreated rep1	0.00180253	0.142109	0.624941
OT108	18	Donor 2 treated rep1	Donor 2 untreated rep2	0.00180253	-0.0266436	0.0768774
OT108	23	Donor 2 treated rep1	Donor 2 untreated rep1	0.00257155	0.139234	0.806569
OT108	23	Donor 2 treated rep1	Donor 2 untreated rep2	0.00257155	0.066953	0.289813
OT108	2	Donor 2 treated rep2	Donor 2 untreated rep1	0.00159017	-0.0688881	0.221877
OT108	2	Donor 2 treated rep2	Donor 2 untreated rep2	0.00159017	-0.383348	2.68378
OT108	5	Donor 2 treated rep2	Donor 2 untreated rep1	0.00140307	-0.133223	0.494818
OT108	5	Donor 2 treated rep2	Donor 2 untreated rep2	0.00140307	-0.187839	0.782847
OT108	9	Donor 2 treated rep2	Donor 2 untreated rep1	0.00306513	0.0764162	0.396186
OT108	9	Donor 2 treated rep2	Donor 2 untreated rep2	0.00306513	0.130553	0.782018
OT108	11	Donor 2 treated rep2	Donor 2 untreated rep1	0.00189496	-0.0315628	0.105989
OT108	11	Donor 2 treated rep2	Donor 2 untreated rep2	0.00189496	-0.212826	1.19107
OT108	18	Donor 2 treated rep2	Donor 2 untreated rep1	0.00185354	0.182464	0.884334
OT108	18	Donor 2 treated rep2	Donor 2 untreated rep2	0.00185354	0.0136986	0.0293544
OT108	23	Donor 2 treated rep2	Donor 2 untreated rep1	0.00252149	0.110778	0.564367
OT108	23	Donor 2 treated rep2	Donor 2 untreated rep2	0.00252149	0.0385061	0.138502
OT109	23	Donor 3 treated rep1	Donor 3 untreated rep1	0.001832	0.0398211	0.0708563
OT109	23	Donor 3 treated rep1	Donor 3 untreated rep2	0.001832	-0.12049	0.278417
OT109	22	Donor 3 treated rep1	Donor 3 untreated rep1	0.00184022	0.222379	0.620021
OT109	22	Donor 3 treated rep1	Donor 3 untreated rep2	0.00184022	0.445191	1.5231
OT109	18	Donor 3 treated rep1	Donor 3 untreated rep1	0.0023986	0.336661	1.26694
OT109	18	Donor 3 treated rep1	Donor 3 untreated rep2	0.0023986	0.0942378	0.226334
OT109	17	Donor 3 treated rep1	Donor 3 untreated rep1	0.00253829	0.294477	1.1288
OT109	17	Donor 3 treated rep1	Donor 3 untreated rep2	0.00253829	0.0561045	0.134528
OT109	16	Donor 3 treated rep1	Donor 3 untreated rep1	0.00218691	-0.125964	0.332173
OT109	16	Donor 3 treated rep1	Donor 3 untreated rep2	0.00218691	0.0879953	0.201883
OT109	15	Donor 3 treated rep1	Donor 3 untreated rep1	0.00145951	-0.339248	1.10147
OT109	15	Donor 3 treated rep1	Donor 3 untreated rep2	0.00145951	-0.25174	0.664795
OT109	9	Donor 3 treated rep1	Donor 3 untreated rep1	0.00205367	-0.00674367	0
OT109	9	Donor 3 treated rep1	Donor 3 untreated rep2	0.00205367	0.235924	0.657558
OT109	7	Donor 3 treated rep1	Donor 3 untreated rep1	0.0027386	0.0750343	0.195621
OT109	7	Donor 3 treated rep1	Donor 3 untreated rep2	0.0027386	0.207871	0.693462
OT109	2	Donor 3 treated rep1	Donor 3 untreated rep1	0.00179232	0.0539843	0.0976358
OT109	2	Donor 3 treated rep1	Donor 3 untreated rep2	0.00179232	0.0129451	0.023196
OT109	23	Donor 3 treated rep2	Donor 3 untreated rep1	0.00214237	0.266033	0.905927
OT109	23	Donor 3 treated rep2	Donor 3 untreated rep2	0.00214237	0.105751	0.257239
OT109	22	Donor 3 treated rep2	Donor 3 untreated rep1	0.00178932	0.181837	0.468798
OT109	22	Donor 3 treated rep2	Donor 3 untreated rep2	0.00178932	0.404652	1.38801
OT109	18	Donor 3 treated rep2	Donor 3 untreated rep1	0.00222771	0.229793	0.714042
OT109	18	Donor 3 treated rep2	Donor 3 untreated rep2	0.00222771	-0.0126132	0.0207381
OT109	17	Donor 3 treated rep2	Donor 3 untreated rep1	0.00211547	0.0310023	0.0645429
OT109	17	Donor 3 treated rep2	Donor 3 untreated rep2	0.00211547	-0.207413	0.643166
OT109	16	Donor 3 treated rep2	Donor 3 untreated rep1	0.00195982	-0.284437	1.07435
OT109	16	Donor 3 treated rep2	Donor 3 untreated rep2	0.00195982	-0.0704878	0.144164
OT109	15	Donor 3 treated rep2	Donor 3 untreated rep1	0.00182029	-0.0200489	0.0214611
OT109	15	Donor 3 treated rep2	Donor 3 untreated rep2	0.00182029	0.067488	0.12467
OT109	9	Donor 3 treated rep2	Donor 3 untreated rep1	0.00213569	0.0498964	0.111067
OT109	9	Donor 3 treated rep2	Donor 3 untreated rep2	0.00213569	0.292542	0.968742
OT109	7	Donor 3 treated rep2	Donor 3 untreated rep1	0.00239469	-0.119059	0.33293
OT109	7	Donor 3 treated rep2	Donor 3 untreated rep2	0.00239469	0.0137823	0.0196552
OT109	2	Donor 3 treated rep2	Donor 3 untreated rep1	0.0016835	-0.0365754	0.069989
OT109	2	Donor 3 treated rep2	Donor 3 untreated rep2	0.0016835	-0.0776022	0.155257
OT109	23	Donor 1 treated rep1	Donor 1 untreated rep1	0.00171572	-0.0948851	0.202533
OT109	23	Donor 1 treated rep1	Donor 1 untreated rep2	0.00171572	-0.0874639	0.177503
OT109	22	Donor 1 treated rep1	Donor 1 untreated rep1	0.00151673	0.287221	0.776819
OT109	22	Donor 1 treated rep1	Donor 1 untreated rep2	0.00151673	-0.207674	0.561671
OT109	18	Donor 1 treated rep1	Donor 1 untreated rep1	0.00217324	-0.107955	0.294152
OT109	18	Donor 1 treated rep1	Donor 1 untreated rep2	0.00217324	0.15694	0.424544
OT109	17	Donor 1 treated rep1	Donor 1 untreated rep1	0.00202937	-0.188639	0.579232
OT109	17	Donor 1 treated rep1	Donor 1 untreated rep2	0.00202937	-0.325617	1.342
OT109	16	Donor 1 treated rep1	Donor 1 untreated rep1	0.0023117	0.0975142	0.259429
OT109	16	Donor 1 treated rep1	Donor 1 untreated rep2	0.0023117	-0.199552	0.720267
OT109	15	Donor 1 treated rep1	Donor 1 untreated rep1	0.00173635	0.0580283	0.120421
OT109	15	Donor 1 treated rep1	Donor 1 untreated rep2	0.00173635	-0.106529	0.234476
OT109	9	Donor 1 treated rep1	Donor 1 untreated rep1	0.0017279	-0.109727	0.264696
OT109	9	Donor 1 treated rep1	Donor 1 untreated rep2	0.0017279	-0.260912	0.829899
OT109	7	Donor 1 treated rep1	Donor 1 untreated rep1	0.00246917	-0.0376737	0.0771037
OT109	7	Donor 1 treated rep1	Donor 1 untreated rep2	0.00246917	-0.174836	0.618474
OT109	2	Donor 1 treated rep1	Donor 1 untreated rep1	0.00147079	-0.385185	1.43945
OT109	2	Donor 1 treated rep1	Donor 1 untreated rep2	0.00147079	-0.139048	0.328229
OT109	23	Donor 1 treated rep2	Donor 1 untreated rep1	0.00175088	-0.0655559	0.141374
OT109	23	Donor 1 treated rep2	Donor 1 untreated rep2	0.00175088	-0.0581324	0.117966
OT109	22	Donor 1 treated rep2	Donor 1 untreated rep1	0.00137137	0.141666	0.311295
OT109	22	Donor 1 treated rep2	Donor 1 untreated rep2	0.00137137	-0.35323	1.21696
OT109	18	Donor 1 treated rep2	Donor 1 untreated rep1	0.00234623	0.00282804	0
OT109	18	Donor 1 treated rep2	Donor 1 untreated rep2	0.00234623	0.267686	0.949223
OT109	17	Donor 1 treated rep2	Donor 1 untreated rep1	0.00262368	0.182777	0.6282
OT109	17	Donor 1 treated rep2	Donor 1 untreated rep2	0.00262368	0.0458101	0.120173
OT109	16	Donor 1 treated rep2	Donor 1 untreated rep1	0.00239983	0.151654	0.465936
OT109	16	Donor 1 treated rep2	Donor 1 untreated rep2	0.00239983	-0.145442	0.478949
OT109	15	Donor 1 treated rep2	Donor 1 untreated rep1	0.00180932	0.117472	0.292426
OT109	15	Donor 1 treated rep2	Donor 1 untreated rep2	0.00180932	-0.0470047	0.0902838
OT109	9	Donor 1 treated rep2	Donor 1 untreated rep1	0.00233691	0.326769	1.33712
OT109	9	Donor 1 treated rep2	Donor 1 untreated rep2	0.00233691	0.175548	0.565884
OT109	7	Donor 1 treated rep2	Donor 1 untreated rep1	0.00206307	-0.297488	1.28268
OT109	7	Donor 1 treated rep2	Donor 1 untreated rep2	0.00206307	-0.434653	2.32759
OT109	2	Donor 1 treated rep2	Donor 1 untreated rep1	0.00185855	-0.0470566	0.0870629
OT109	2	Donor 1 treated rep2	Donor 1 untreated rep2	0.00185855	0.199066	0.565102
OT109	23	Donor 2 treated rep1	Donor 2 untreated rep1	0.00248413	0.561414	3.34375
OT109	23	Donor 2 treated rep1	Donor 2 untreated rep2	0.00248413	0.0412006	0.0832762
OT109	22	Donor 2 treated rep1	Donor 2 untreated rep1	0.00139872	-0.233055	0.648893
OT109	22	Donor 2 treated rep1	Donor 2 untreated rep2	0.00139872	-0.173439	0.403697
OT109	18	Donor 2 treated rep1	Donor 2 untreated rep1	0.00234739	0.213818	0.72584
OT109	18	Donor 2 treated rep1	Donor 2 untreated rep2	0.00234739	-0.0369683	0.087109
OT109	17	Donor 2 treated rep1	Donor 2 untreated rep1	0.00247918	-0.0969678	0.289567
OT109	17	Donor 2 treated rep1	Donor 2 untreated rep2	0.00247918	-0.147754	0.45307
OT109	16	Donor 2 treated rep1	Donor 2 untreated rep1	0.00264431	0.343826	1.63167
OT109	16	Donor 2 treated rep1	Donor 2 untreated rep2	0.00264431	-0.0800205	0.222664
OT109	15	Donor 2 treated rep1	Donor 2 untreated rep1	0.00180364	-0.075625	0.163422
OT109	15	Donor 2 treated rep1	Donor 2 untreated rep2	0.00180364	-0.0943642	0.211746
OT109	9	Donor 2 treated rep1	Donor 2 untreated rep1	0.00200897	0.0122411	0.0199342
OT109	9	Donor 2 treated rep1	Donor 2 untreated rep2	0.00200897	-0.161802	0.434285
OT109	7	Donor 2 treated rep1	Donor 2 untreated rep1	0.00292859	0.339663	1.72984
OT109	7	Donor 2 treated rep1	Donor 2 untreated rep2	0.00292859	0.330825	1.41403
OT109	2	Donor 2 treated rep1	Donor 2 untreated rep1	0.0019006	-0.0537445	0.109015
OT109	2	Donor 2 treated rep1	Donor 2 untreated rep2	0.0019006	0.160502	0.389383
OT109	23	Donor 2 treated rep2	Donor 2 untreated rep1	0.00183789	0.125751	0.312113
OT109	23	Donor 2 treated rep2	Donor 2 untreated rep2	0.00183789	-0.394404	1.73154
OT109	22	Donor 2 treated rep2	Donor 2 untreated rep1	0.00160137	-0.037578	0.0673071
OT109	22	Donor 2 treated rep2	Donor 2 untreated rep2	0.00160137	0.0220471	0.0237833
OT109	18	Donor 2 treated rep2	Donor 2 untreated rep1	0.00200239	-0.0160133	0.0196975
OT109	18	Donor 2 treated rep2	Donor 2 untreated rep2	0.00200239	-0.266773	0.951234
OT109	17	Donor 2 treated rep2	Donor 2 untreated rep1	0.00256588	-0.047222	0.113145
OT109	17	Donor 2 treated rep2	Donor 2 untreated rep2	0.00256588	-0.0980383	0.280258
OT109	16	Donor 2 treated rep2	Donor 2 untreated rep1	0.00223876	0.103089	0.276193
OT109	16	Donor 2 treated rep2	Donor 2 untreated rep2	0.00223876	-0.320807	1.40085
OT109	15	Donor 2 treated rep2	Donor 2 untreated rep1	0.00177416	-0.0993751	0.242414
OT109	15	Donor 2 treated rep2	Donor 2 untreated rep2	0.00177416	-0.118179	0.271827
OT109	9	Donor 2 treated rep2	Donor 2 untreated rep1	0.00205479	0.044846	0.104922
OT109	9	Donor 2 treated rep2	Donor 2 untreated rep2	0.00205479	-0.129205	0.349068
OT109	7	Donor 2 treated rep2	Donor 2 untreated rep1	0.00252296	0.123946	0.398517
OT109	7	Donor 2 treated rep2	Donor 2 untreated rep2	0.00252296	0.115169	0.317736
OT109	2	Donor 2 treated rep2	Donor 2 untreated rep1	0.00180619	-0.127374	0.360584
OT109	2	Donor 2 treated rep2	Donor 2 untreated rep2	0.00180619	0.0868237	0.181538
OT11	2	Donor 3 treated rep1	Donor 3 untreated rep2	0.00168935	-0.0532538	0.0955563
OT11	2	Donor 3 treated rep1	Donor 3 untreated rep1	0.00168935	-0.263025	0.855734
OT11	4	Donor 3 treated rep1	Donor 3 untreated rep2	0.00108846	-0.0997287	0.155119
OT11	4	Donor 3 treated rep1	Donor 3 untreated rep1	0.00108846	0.0349605	0.0570287
OT11	5	Donor 3 treated rep1	Donor 3 untreated rep2	0.00218994	0.0623355	0.132942
OT11	5	Donor 3 treated rep1	Donor 3 untreated rep1	0.00218994	0.0713135	0.181311
OT11	9	Donor 3 treated rep1	Donor 3 untreated rep2	0.00263651	-0.143397	0.495395
OT11	9	Donor 3 treated rep1	Donor 3 untreated rep1	0.00263651	-0.107576	0.336758
OT11	11	Donor 3 treated rep1	Donor 3 untreated rep2	0.00203249	-0.173195	0.538343
OT11	11	Donor 3 treated rep1	Donor 3 untreated rep1	0.00203249	-0.0557976	0.13234
OT11	17	Donor 3 treated rep1	Donor 3 untreated rep2	0.0029539	-0.0246285	0.0523162
OT11	17	Donor 3 treated rep1	Donor 3 untreated rep1	0.0029539	-0.119462	0.417282
OT11	19	Donor 3 treated rep1	Donor 3 untreated rep2	0.00325566	0.0111361	0.0162161
OT11	19	Donor 3 treated rep1	Donor 3 untreated rep1	0.00325566	-0.112645	0.396281
OT11	20	Donor 3 treated rep1	Donor 3 untreated rep2	0.00193437	0.031529	0.0437792
OT11	20	Donor 3 treated rep1	Donor 3 untreated rep1	0.00193437	-0.0630978	0.138377
OT11	2	Donor 3 treated rep2	Donor 3 untreated rep2	0.00169355	-0.0496542	0.09781
OT11	2	Donor 3 treated rep2	Donor 3 untreated rep1	0.00169355	-0.25943	0.831837
OT11	4	Donor 3 treated rep2	Donor 3 untreated rep2	0.00115152	-0.0184317	0.0277583
OT11	4	Donor 3 treated rep2	Donor 3 untreated rep1	0.00115152	0.116288	0.195422
OT11	5	Donor 3 treated rep2	Donor 3 untreated rep2	0.0018454	-0.185137	0.510207
OT11	5	Donor 3 treated rep2	Donor 3 untreated rep1	0.0018454	-0.176154	0.49933
OT11	9	Donor 3 treated rep2	Donor 3 untreated rep2	0.00285369	-0.0288985	0.0551806
OT11	9	Donor 3 treated rep2	Donor 3 untreated rep1	0.00285369	0.00697798	0.0174807
OT11	11	Donor 3 treated rep2	Donor 3 untreated rep2	0.00193598	-0.243519	0.824399
OT11	11	Donor 3 treated rep2	Donor 3 untreated rep1	0.00193598	-0.126156	0.312494
OT11	17	Donor 3 treated rep2	Donor 3 untreated rep2	0.00344853	0.19945	0.83521
OT11	17	Donor 3 treated rep2	Donor 3 untreated rep1	0.00344853	0.10455	0.356344
OT11	19	Donor 3 treated rep2	Donor 3 untreated rep2	0.00286707	-0.172794	0.646843
OT11	19	Donor 3 treated rep2	Donor 3 untreated rep1	0.00286707	-0.29662	1.53802
OT11	20	Donor 3 treated rep2	Donor 3 untreated rep2	0.00158978	-0.252009	0.707888
OT11	20	Donor 3 treated rep2	Donor 3 untreated rep1	0.00158978	-0.346613	1.20962
OT11	2	Donor 1 treated rep1	Donor 1 untreated rep1	0.00181268	0.209273	0.43253
OT11	2	Donor 1 treated rep1	Donor 1 untreated rep2	0.00181268	0.258754	0.625773
OT11	4	Donor 1 treated rep1	Donor 1 untreated rep1	0.00125049	0.176323	0.274572
OT11	4	Donor 1 treated rep1	Donor 1 untreated rep2	0.00125049	-0.112819	0.169467
OT11	5	Donor 1 treated rep1	Donor 1 untreated rep1	0.00211821	-0.0477248	0.0746533
OT11	5	Donor 1 treated rep1	Donor 1 untreated rep2	0.00211821	-0.0729823	0.127215
OT11	9	Donor 1 treated rep1	Donor 1 untreated rep1	0.00298565	0.253533	0.813267
OT11	9	Donor 1 treated rep1	Donor 1 untreated rep2	0.00298565	0.0112309	0.0197927
OT11	11	Donor 1 treated rep1	Donor 1 untreated rep1	0.00182836	0.0107482	0
OT11	11	Donor 1 treated rep1	Donor 1 untreated rep2	0.00182836	-0.0677028	0.10746
OT11	17	Donor 1 treated rep1	Donor 1 untreated rep1	0.00262099	0.0975909	0.234526
OT11	17	Donor 1 treated rep1	Donor 1 untreated rep2	0.00262099	-0.251562	0.890183
OT11	19	Donor 1 treated rep1	Donor 1 untreated rep1	0.00305793	-0.0100042	0.01984
OT11	19	Donor 1 treated rep1	Donor 1 untreated rep2	0.00305793	-0.247925	0.939486
OT11	20	Donor 1 treated rep1	Donor 1 untreated rep1	0.00206827	0.107291	0.204836
OT11	20	Donor 1 treated rep1	Donor 1 untreated rep2	0.00206827	-0.0782397	0.160757
OT11	2	Donor 1 treated rep2	Donor 1 untreated rep1	0.00161502	0.0424241	0.0561174
OT11	2	Donor 1 treated rep2	Donor 1 untreated rep2	0.00161502	0.0919398	0.151033
OT11	4	Donor 1 treated rep2	Donor 1 untreated rep1	0.00121766	0.137861	0.18321
OT11	4	Donor 1 treated rep2	Donor 1 untreated rep2	0.00121766	-0.151292	0.25092
OT11	5	Donor 1 treated rep2	Donor 1 untreated rep1	0.00196011	-0.159845	0.375296
OT11	5	Donor 1 treated rep2	Donor 1 untreated rep2	0.00196011	-0.185093	0.483693
OT11	9	Donor 1 treated rep2	Donor 1 untreated rep1	0.00265714	0.0849193	0.173068
OT11	9	Donor 1 treated rep2	Donor 1 untreated rep2	0.00265714	-0.157412	0.440294
OT11	11	Donor 1 treated rep2	Donor 1 untreated rep1	0.00202255	0.156642	0.35093
OT11	11	Donor 1 treated rep2	Donor 1 untreated rep2	0.00202255	0.0782542	0.162658
OT11	17	Donor 1 treated rep2	Donor 1 untreated rep1	0.00302987	0.307282	1.14525
OT11	17	Donor 1 treated rep2	Donor 1 untreated rep2	0.00302987	-0.0418369	0.0811789
OT11	19	Donor 1 treated rep2	Donor 1 untreated rep1	0.00299128	-0.0419018	0.0844345
OT11	19	Donor 1 treated rep2	Donor 1 untreated rep2	0.00299128	-0.279812	1.17226
OT11	20	Donor 1 treated rep2	Donor 1 untreated rep1	0.00187027	-0.0381382	0.0521314
OT11	20	Donor 1 treated rep2	Donor 1 untreated rep2	0.00187027	-0.223681	0.596474
OT11	2	Donor 2 treated rep1	Donor 2 untreated rep2	0.00166817	-0.199001	0.545411
OT11	2	Donor 2 treated rep1	Donor 2 untreated rep1	0.00166817	0.0226427	0.0232792
OT11	4	Donor 2 treated rep1	Donor 2 untreated rep2	0.00120798	-0.0408542	0.0559313
OT11	4	Donor 2 treated rep1	Donor 2 untreated rep1	0.00120798	0.103972	0.156896
OT11	5	Donor 2 treated rep1	Donor 2 untreated rep2	0.00205822	-0.163615	0.479544
OT11	5	Donor 2 treated rep1	Donor 2 untreated rep1	0.00205822	-0.0973328	0.248544
OT11	9	Donor 2 treated rep1	Donor 2 untreated rep2	0.00286823	-0.0590421	0.160989
OT11	9	Donor 2 treated rep1	Donor 2 untreated rep1	0.00286823	-0.056845	0.138226
OT11	11	Donor 2 treated rep1	Donor 2 untreated rep2	0.00206192	0.0600191	0.115339
OT11	11	Donor 2 treated rep1	Donor 2 untreated rep1	0.00206192	-0.143103	0.406285
OT11	17	Donor 2 treated rep1	Donor 2 untreated rep2	0.00323491	0.0293186	0.070426
OT11	17	Donor 2 treated rep1	Donor 2 untreated rep1	0.00323491	0.121697	0.410288
OT11	19	Donor 2 treated rep1	Donor 2 untreated rep2	0.0029137	-0.245828	1.10906
OT11	19	Donor 2 treated rep1	Donor 2 untreated rep1	0.0029137	-0.107901	0.333657
OT11	20	Donor 2 treated rep1	Donor 2 untreated rep2	0.00145231	-0.53912	2.3288
OT11	20	Donor 2 treated rep1	Donor 2 untreated rep1	0.00145231	-0.438209	1.65336
OT11	2	Donor 2 treated rep2	Donor 2 untreated rep2	0.00150204	-0.350574	1.18644
OT11	2	Donor 2 treated rep2	Donor 2 untreated rep1	0.00150204	-0.128907	0.293237
OT11	4	Donor 2 treated rep2	Donor 2 untreated rep2	0.00119294	-0.0589626	0.0853185
OT11	4	Donor 2 treated rep2	Donor 2 untreated rep1	0.00119294	0.0859442	0.154135
OT11	5	Donor 2 treated rep2	Donor 2 untreated rep2	0.00215998	-0.0938998	0.23828
OT11	5	Donor 2 treated rep2	Donor 2 untreated rep1	0.00215998	-0.0275377	0.0623427
OT11	9	Donor 2 treated rep2	Donor 2 untreated rep2	0.00271631	-0.137739	0.462501
OT11	9	Donor 2 treated rep2	Donor 2 untreated rep1	0.00271631	-0.13554	0.430645
OT11	11	Donor 2 treated rep2	Donor 2 untreated rep2	0.00212229	0.101674	0.250089
OT11	11	Donor 2 treated rep2	Donor 2 untreated rep1	0.00212229	-0.101453	0.268249
OT11	17	Donor 2 treated rep2	Donor 2 untreated rep2	0.00338945	0.0969097	0.308858
OT11	17	Donor 2 treated rep2	Donor 2 untreated rep1	0.00338945	0.189263	0.788512
OT11	19	Donor 2 treated rep2	Donor 2 untreated rep2	0.00298727	-0.209746	0.909913
OT11	19	Donor 2 treated rep2	Donor 2 untreated rep1	0.00298727	-0.0717992	0.199082
OT11	20	Donor 2 treated rep2	Donor 2 untreated rep2	0.0019869	-0.0862217	0.196128
OT11	20	Donor 2 treated rep2	Donor 2 untreated rep1	0.0019869	0.0147258	0.0212872
OT110	2	Donor 3 treated rep1	Donor 3 untreated rep1	0.00157622	-0.375501	0.171333
OT110	2	Donor 3 treated rep1	Donor 3 untreated rep2	0.00157622	0.600271	0.23815
OT110	5	Donor 3 treated rep1	Donor 3 untreated rep1	0.000847099	-0.0136712	0
OT110	5	Donor 3 treated rep1	Donor 3 untreated rep2	0.000847099	0.384004	0.134336
OT110	9	Donor 3 treated rep1	Donor 3 untreated rep1	0.00148968	-0.114049	0
OT110	9	Donor 3 treated rep1	Donor 3 untreated rep2	0.00148968	0.0226461	0
OT110	10	Donor 3 treated rep1	Donor 3 untreated rep1	0.0021978	-0.63684	0.603559
OT110	10	Donor 3 treated rep1	Donor 3 untreated rep2	0.0021978	-0.291488	0.158219
OT110	16	Donor 3 treated rep1	Donor 3 untreated rep1	0.0012859	-0.00822704	0
OT110	16	Donor 3 treated rep1	Donor 3 untreated rep2	0.0012859	0.166306	0
OT110	17	Donor 3 treated rep1	Donor 3 untreated rep1	0.000642261	-1.12642	0.534858
OT110	17	Donor 3 treated rep1	Donor 3 untreated rep2	0.000642261	-0.839621	0.27615
OT110	18	Donor 3 treated rep1	Donor 3 untreated rep1	0.001716	0.082524	0
OT110	18	Donor 3 treated rep1	Donor 3 untreated rep2	0.001716	-0.201453	0.0837341
OT110	19	Donor 3 treated rep1	Donor 3 untreated rep1	0.00298571	0.274305	0.220185
OT110	19	Donor 3 treated rep1	Donor 3 untreated rep2	0.00298571	0.499417	0.358818
OT110	22	Donor 3 treated rep1	Donor 3 untreated rep1	0.00233694	0.362034	0.259954
OT110	22	Donor 3 treated rep1	Donor 3 untreated rep2	0.00233694	0.0407735	0
OT110	23	Donor 3 treated rep1	Donor 3 untreated rep1	0.00213538	0.0612678	0
OT110	23	Donor 3 treated rep1	Donor 3 untreated rep2	0.00213538	-0.382458	0.248725
OT110	24	Donor 3 treated rep1	Donor 3 untreated rep1	0.00298826	0.271964	0.220009
OT110	24	Donor 3 treated rep1	Donor 3 untreated rep2	0.00298826	0.290702	0.236108
OT110	2	Donor 3 treated rep2	Donor 3 untreated rep1	0.00185797	-0.137821	0
OT110	2	Donor 3 treated rep2	Donor 3 untreated rep2	0.00185797	0.837919	0.51442
OT110	5	Donor 3 treated rep2	Donor 3 untreated rep1	0.00116144	0.442016	0.23341
OT110	5	Donor 3 treated rep2	Donor 3 untreated rep2	0.00116144	0.839726	0.277544
OT110	9	Donor 3 treated rep2	Donor 3 untreated rep1	0.00234101	0.539196	0.490675
OT110	9	Donor 3 treated rep2	Donor 3 untreated rep2	0.00234101	0.675923	0.419213
OT110	10	Donor 3 treated rep2	Donor 3 untreated rep1	0.00358494	0.071002	0.0546244
OT110	10	Donor 3 treated rep2	Donor 3 untreated rep2	0.00358494	0.416332	0.308863
OT110	16	Donor 3 treated rep2	Donor 3 untreated rep1	0.00214802	0.73326	0.560444
OT110	16	Donor 3 treated rep2	Donor 3 untreated rep2	0.00214802	0.9077	0.624601
OT110	17	Donor 3 treated rep2	Donor 3 untreated rep1	0.00078064	-0.844739	0.349094
OT110	17	Donor 3 treated rep2	Donor 3 untreated rep2	0.00078064	-0.557953	0.117009
OT110	18	Donor 3 treated rep2	Donor 3 untreated rep1	0.00175541	0.115337	0.078845
OT110	18	Donor 3 treated rep2	Donor 3 untreated rep2	0.00175541	-0.168642	0.080837
OT110	19	Donor 3 treated rep2	Donor 3 untreated rep1	0.00233418	-0.0817538	0
OT110	19	Donor 3 treated rep2	Donor 3 untreated rep2	0.00233418	0.143365	0.0743803
OT110	22	Donor 3 treated rep2	Donor 3 untreated rep1	0.00135554	-0.425044	0.173651
OT110	22	Donor 3 treated rep2	Donor 3 untreated rep2	0.00135554	-0.746348	0.549845
OT110	23	Donor 3 treated rep2	Donor 3 untreated rep1	0.000776398	-1.40022	1.09116
OT110	23	Donor 3 treated rep2	Donor 3 untreated rep2	0.000776398	-1.8439	1.82207
OT110	24	Donor 3 treated rep2	Donor 3 untreated rep1	0.00253609	0.034674	0
OT110	24	Donor 3 treated rep2	Donor 3 untreated rep2	0.00253609	0.0533992	0
OT110	2	Donor 1 treated rep1	Donor 1 untreated rep1	0.00181023	-0.078123	0
OT110	2	Donor 1 treated rep1	Donor 1 untreated rep2	0.00181023	-0.0284875	0
OT110	5	Donor 1 treated rep1	Donor 1 untreated rep1	0.0012795	3.31405	2.06318
OT110	5	Donor 1 treated rep1	Donor 1 untreated rep2	0.0012795	0.0225925	0
OT110	9	Donor 1 treated rep1	Donor 1 untreated rep1	0.00227823	0.232895	0.142434
OT110	9	Donor 1 treated rep1	Donor 1 untreated rep2	0.00227823	1.04525	0.84697
OT110	10	Donor 1 treated rep1	Donor 1 untreated rep1	0.0035098	-0.131315	0.105657
OT110	10	Donor 1 treated rep1	Donor 1 untreated rep2	0.0035098	0.530581	0.474424
OT110	16	Donor 1 treated rep1	Donor 1 untreated rep1	0.000856287	-0.272857	0.100194
OT110	16	Donor 1 treated rep1	Donor 1 untreated rep2	0.000856287	-0.565591	0.225708
OT110	17	Donor 1 treated rep1	Donor 1 untreated rep1	0.000713369	-1.12754	0.821522
OT110	17	Donor 1 treated rep1	Donor 1 untreated rep2	0.000713369	-0.643699	0.246896
OT110	18	Donor 1 treated rep1	Donor 1 untreated rep1	0.00143021	0.66041	0.330355
OT110	18	Donor 1 treated rep1	Donor 1 untreated rep2	0.00143021	-0.533406	0.388113
OT110	19	Donor 1 treated rep1	Donor 1 untreated rep1	0.00256264	0.0607173	0
OT110	19	Donor 1 treated rep1	Donor 1 untreated rep2	0.00256264	-0.565935	0.659969
OT110	22	Donor 1 treated rep1	Donor 1 untreated rep1	0.00325825	0.344022	0.347965
OT110	22	Donor 1 treated rep1	Donor 1 untreated rep2	0.00325825	0.916969	1.06189
OT110	23	Donor 1 treated rep1	Donor 1 untreated rep1	0.00283849	0.650975	0.639327
OT110	23	Donor 1 treated rep1	Donor 1 untreated rep2	0.00283849	0.464099	0.410832
OT110	24	Donor 1 treated rep1	Donor 1 untreated rep1	0.00285144	-0.182613	0.116055
OT110	24	Donor 1 treated rep1	Donor 1 untreated rep2	0.00285144	0.58386	0.53518
OT110	2	Donor 1 treated rep2	Donor 1 untreated rep1	0.00172936	-0.144128	0.0724422
OT110	2	Donor 1 treated rep2	Donor 1 untreated rep2	0.00172936	-0.094496	0
OT110	5	Donor 1 treated rep2	Donor 1 untreated rep1	0.00121984	3.24509	2.00335
OT110	5	Donor 1 treated rep2	Donor 1 untreated rep2	0.00121984	-0.0463906	0
OT110	9	Donor 1 treated rep2	Donor 1 untreated rep1	0.0027356	0.497481	0.499572
OT110	9	Donor 1 treated rep2	Donor 1 untreated rep2	0.0027356	1.30984	1.4638
OT110	10	Donor 1 treated rep2	Donor 1 untreated rep1	0.00334915	-0.199175	0.167188
OT110	10	Donor 1 treated rep2	Donor 1 untreated rep2	0.00334915	0.462762	0.467806
OT110	16	Donor 1 treated rep2	Donor 1 untreated rep1	0.000548321	-0.91633	0.408963
OT110	16	Donor 1 treated rep2	Donor 1 untreated rep2	0.000548321	-1.20908	0.608949
OT110	17	Donor 1 treated rep2	Donor 1 untreated rep1	0.000822707	-0.921713	0.618334
OT110	17	Donor 1 treated rep2	Donor 1 untreated rep2	0.000822707	-0.43783	0.227208
OT110	18	Donor 1 treated rep2	Donor 1 untreated rep1	0.00137024	0.598536	0.327337
OT110	18	Donor 1 treated rep2	Donor 1 untreated rep2	0.00137024	-0.595281	0.394032
OT110	19	Donor 1 treated rep2	Donor 1 untreated rep1	0.00342185	0.479045	0.532731
OT110	19	Donor 1 treated rep2	Donor 1 untreated rep2	0.00342185	-0.147591	0.110745
OT110	22	Donor 1 treated rep2	Donor 1 untreated rep1	0.00245332	-0.0664919	0
OT110	22	Donor 1 treated rep2	Donor 1 untreated rep2	0.00245332	0.506472	0.340354
OT110	23	Donor 1 treated rep2	Donor 1 untreated rep1	0.00150355	-0.267627	0.159459
OT110	23	Donor 1 treated rep2	Donor 1 untreated rep2	0.00150355	-0.454497	0.26761
OT110	24	Donor 1 treated rep2	Donor 1 untreated rep1	0.00328048	0.0202133	0
OT110	24	Donor 1 treated rep2	Donor 1 untreated rep2	0.00328048	0.786686	0.874363
OT110	2	Donor 2 treated rep1	Donor 2 untreated rep1	0.0010304	-0.270623	0.0916109
OT110	2	Donor 2 treated rep1	Donor 2 untreated rep2	0.0010304	-0.753237	0.510279
OT110	5	Donor 2 treated rep1	Donor 2 untreated rep1	0.00121315	0.213691	0.0878996
OT110	5	Donor 2 treated rep1	Donor 2 untreated rep2	0.00121315	1.55899	0.63677
OT110	9	Donor 2 treated rep1	Donor 2 untreated rep1	0.00207267	0.400984	0.238294
OT110	9	Donor 2 treated rep1	Donor 2 untreated rep2	0.00207267	-0.372982	0.243446
OT110	10	Donor 2 treated rep1	Donor 2 untreated rep1	0.00238904	-0.238476	0.195791
OT110	10	Donor 2 treated rep1	Donor 2 untreated rep2	0.00238904	0.0367857	0
OT110	16	Donor 2 treated rep1	Donor 2 untreated rep1	0.0020818	1.40037	1.4293
OT110	16	Donor 2 treated rep1	Donor 2 untreated rep2	0.0020818	0.159659	0.074598
OT110	17	Donor 2 treated rep1	Donor 2 untreated rep1	0.0013492	0.354126	0.185992
OT110	17	Donor 2 treated rep1	Donor 2 untreated rep2	0.0013492	-0.301373	0.192263
OT110	18	Donor 2 treated rep1	Donor 2 untreated rep1	0.00208155	0.288858	0.145521
OT110	18	Donor 2 treated rep1	Donor 2 untreated rep2	0.00208155	-0.262133	0.154215
OT110	19	Donor 2 treated rep1	Donor 2 untreated rep1	0.00268391	0.777901	0.773058
OT110	19	Donor 2 treated rep1	Donor 2 untreated rep2	0.00268391	-0.29525	0.211415
OT110	22	Donor 2 treated rep1	Donor 2 untreated rep1	0.00255226	0.205707	0.127238
OT110	22	Donor 2 treated rep1	Donor 2 untreated rep2	0.00255226	0.639042	0.469539
OT110	23	Donor 2 treated rep1	Donor 2 untreated rep1	0.00207799	-0.104374	0.0629916
OT110	23	Donor 2 treated rep1	Donor 2 untreated rep2	0.00207799	-0.474379	0.445039
OT110	24	Donor 2 treated rep1	Donor 2 untreated rep1	0.00366748	0.557363	0.699431
OT110	24	Donor 2 treated rep1	Donor 2 untreated rep2	0.00366748	0.831022	0.854981
OT110	2	Donor 2 treated rep2	Donor 2 untreated rep1	0.00201465	0.698071	0.56615
OT110	2	Donor 2 treated rep2	Donor 2 untreated rep2	0.00201465	0.215366	0.0743415
OT110	5	Donor 2 treated rep2	Donor 2 untreated rep1	0.00138002	0.39986	0.169253
OT110	5	Donor 2 treated rep2	Donor 2 untreated rep2	0.00138002	1.74532	0.923856
OT110	9	Donor 2 treated rep2	Donor 2 untreated rep1	0.00224894	0.518999	0.488433
OT110	9	Donor 2 treated rep2	Donor 2 untreated rep2	0.00224894	-0.254978	0.221493
OT110	10	Donor 2 treated rep2	Donor 2 untreated rep1	0.00364736	0.373732	0.437481
OT110	10	Donor 2 treated rep2	Donor 2 untreated rep2	0.00364736	0.649019	0.650807
OT110	16	Donor 2 treated rep2	Donor 2 untreated rep1	0.000781589	-0.0146841	0
OT110	16	Donor 2 treated rep2	Donor 2 untreated rep2	0.000781589	-1.25551	1.15518
OT110	17	Donor 2 treated rep2	Donor 2 untreated rep1	0.00191638	0.861206	0.719826
OT110	17	Donor 2 treated rep2	Donor 2 untreated rep2	0.00191638	0.205665	0.0742743
OT110	18	Donor 2 treated rep2	Donor 2 untreated rep1	0.00156074	-0.127294	0.0679412
OT110	18	Donor 2 treated rep2	Donor 2 untreated rep2	0.00156074	-0.678302	0.640376
OT110	19	Donor 2 treated rep2	Donor 2 untreated rep1	0.0034617	1.14617	1.81901
OT110	19	Donor 2 treated rep2	Donor 2 untreated rep2	0.0034617	0.072977	0
OT110	22	Donor 2 treated rep2	Donor 2 untreated rep1	0.001813	-0.288717	0.208038
OT110	22	Donor 2 treated rep2	Donor 2 untreated rep2	0.001813	0.144613	0
OT110	23	Donor 2 treated rep2	Donor 2 untreated rep1	0.00216431	-0.045591	0
OT110	23	Donor 2 treated rep2	Donor 2 untreated rep2	0.00216431	-0.415608	0.416211
OT110	24	Donor 2 treated rep2	Donor 2 untreated rep1	0.00330033	0.404671	0.461678
OT110	24	Donor 2 treated rep2	Donor 2 untreated rep2	0.00330033	0.678348	0.683072
OT111	2	Donor 3 treated rep1	Donor 3 untreated rep1	0.0020662	0.0563846	0.0709379
OT111	2	Donor 3 treated rep1	Donor 3 untreated rep2	0.0020662	-0.131894	0.192121
OT111	4	Donor 3 treated rep1	Donor 3 untreated rep1	0.00238426	-0.0603817	0.0651389
OT111	4	Donor 3 treated rep1	Donor 3 untreated rep2	0.00238426	0.0310862	0.0325806
OT111	5	Donor 3 treated rep1	Donor 3 untreated rep1	0.00256367	0.0875838	0.135668
OT111	5	Donor 3 treated rep1	Donor 3 untreated rep2	0.00256367	-0.0531292	0.0627904
OT111	9	Donor 3 treated rep1	Donor 3 untreated rep1	0.00294452	0.144602	0.243868
OT111	9	Donor 3 treated rep1	Donor 3 untreated rep2	0.00294452	0.36025	0.834103
OT111	11	Donor 3 treated rep1	Donor 3 untreated rep1	0.00221767	0.124567	0.191366
OT111	11	Donor 3 treated rep1	Donor 3 untreated rep2	0.00221767	0.207721	0.350438
OT111	16	Donor 3 treated rep1	Donor 3 untreated rep1	0.0014136	-0.304754	0.466366
OT111	16	Donor 3 treated rep1	Donor 3 untreated rep2	0.0014136	-0.0337254	0
OT111	17	Donor 3 treated rep1	Donor 3 untreated rep1	0.00198229	-0.152069	0.192977
OT111	17	Donor 3 treated rep1	Donor 3 untreated rep2	0.00198229	-0.337482	0.628073
OT111	18	Donor 3 treated rep1	Donor 3 untreated rep1	0.00174848	-0.348259	0.600864
OT111	18	Donor 3 treated rep1	Donor 3 untreated rep2	0.00174848	-0.453589	0.895633
OT111	20	Donor 3 treated rep1	Donor 3 untreated rep1	0.00142546	0.103533	0.08741
OT111	20	Donor 3 treated rep1	Donor 3 untreated rep2	0.00142546	-0.16099	0.18223
OT111	22	Donor 3 treated rep1	Donor 3 untreated rep1	0.00192888	0.291083	0.449768
OT111	22	Donor 3 treated rep1	Donor 3 untreated rep2	0.00192888	-0.227177	0.346288
OT111	23	Donor 3 treated rep1	Donor 3 untreated rep1	0.00243013	-0.209036	0.389883
OT111	23	Donor 3 treated rep1	Donor 3 untreated rep2	0.00243013	0.129186	0.185438
OT111	2	Donor 3 treated rep2	Donor 3 untreated rep1	0.00236544	0.251905	0.434522
OT111	2	Donor 3 treated rep2	Donor 3 untreated rep2	0.00236544	0.0637303	0.065628
OT111	4	Donor 3 treated rep2	Donor 3 untreated rep1	0.00263022	0.081582	0.132073
OT111	4	Donor 3 treated rep2	Donor 3 untreated rep2	0.00263022	0.173072	0.310403
OT111	5	Donor 3 treated rep2	Donor 3 untreated rep1	0.00319871	0.407782	1.09425
OT111	5	Donor 3 treated rep2	Donor 3 untreated rep2	0.00319871	0.267064	0.621139
OT111	9	Donor 3 treated rep2	Donor 3 untreated rep1	0.00228099	-0.22472	0.394804
OT111	9	Donor 3 treated rep2	Donor 3 untreated rep2	0.00228099	-0.00906625	0
OT111	11	Donor 3 treated rep2	Donor 3 untreated rep1	0.00192359	-0.081108	0.107923
OT111	11	Donor 3 treated rep2	Donor 3 untreated rep2	0.00192359	0.00206568	0
OT111	16	Donor 3 treated rep2	Donor 3 untreated rep1	0.00156668	-0.156161	0.21272
OT111	16	Donor 3 treated rep2	Donor 3 untreated rep2	0.00156668	0.114817	0.128035
OT111	17	Donor 3 treated rep2	Donor 3 untreated rep1	0.0022854	0.0537154	0.0655183
OT111	17	Donor 3 treated rep2	Donor 3 untreated rep2	0.0022854	-0.131718	0.177376
OT111	18	Donor 3 treated rep2	Donor 3 untreated rep1	0.00215441	-0.0464871	0.0321986
OT111	18	Donor 3 treated rep2	Donor 3 untreated rep2	0.00215441	-0.151779	0.227616
OT111	20	Donor 3 treated rep2	Donor 3 untreated rep1	0.00119359	-0.152865	0.139132
OT111	20	Donor 3 treated rep2	Donor 3 untreated rep2	0.00119359	-0.417474	0.66498
OT111	22	Donor 3 treated rep2	Donor 3 untreated rep1	0.00212306	0.429737	0.847527
OT111	22	Donor 3 treated rep2	Donor 3 untreated rep2	0.00212306	-0.0885491	0.104478
OT111	23	Donor 3 treated rep2	Donor 3 untreated rep1	0.00268951	-0.0623962	0.0903922
OT111	23	Donor 3 treated rep2	Donor 3 untreated rep2	0.00268951	0.275866	0.574769
OT111	2	Donor 1 treated rep1	Donor 1 untreated rep1	0.00213976	-0.125551	0.200947
OT111	2	Donor 1 treated rep1	Donor 1 untreated rep2	0.00213976	0.228045	0.410184
OT111	4	Donor 1 treated rep1	Donor 1 untreated rep1	0.00243295	0.218102	0.427521
OT111	4	Donor 1 treated rep1	Donor 1 untreated rep2	0.00243295	0.145064	0.243433
OT111	5	Donor 1 treated rep1	Donor 1 untreated rep1	0.00240546	-0.105924	0.187644
OT111	5	Donor 1 treated rep1	Donor 1 untreated rep2	0.00240546	-0.51164	1.82479
OT111	9	Donor 1 treated rep1	Donor 1 untreated rep1	0.00241255	0.0351609	0.0277631
OT111	9	Donor 1 treated rep1	Donor 1 untreated rep2	0.00241255	-0.174115	0.349029
OT111	11	Donor 1 treated rep1	Donor 1 untreated rep1	0.00172972	0.0278558	0.0327053
OT111	11	Donor 1 treated rep1	Donor 1 untreated rep2	0.00172972	-0.140213	0.228591
OT111	16	Donor 1 treated rep1	Donor 1 untreated rep1	0.00138397	0.0500831	0.0368009
OT111	16	Donor 1 treated rep1	Donor 1 untreated rep2	0.00138397	-0.253251	0.422142
OT111	17	Donor 1 treated rep1	Donor 1 untreated rep1	0.00185487	-0.294685	0.617473
OT111	17	Donor 1 treated rep1	Donor 1 untreated rep2	0.00185487	-0.326272	0.687523
OT111	18	Donor 1 treated rep1	Donor 1 untreated rep1	0.00176307	-0.346184	0.765824
OT111	18	Donor 1 treated rep1	Donor 1 untreated rep2	0.00176307	-0.185508	0.321846
OT111	20	Donor 1 treated rep1	Donor 1 untreated rep1	0.00145276	0.0483573	0.0360323
OT111	20	Donor 1 treated rep1	Donor 1 untreated rep2	0.00145276	0.23737	0.331996
OT111	22	Donor 1 treated rep1	Donor 1 untreated rep1	0.00173305	-0.528684	1.50204
OT111	22	Donor 1 treated rep1	Donor 1 untreated rep2	0.00173305	-0.230781	0.423809
OT111	23	Donor 1 treated rep1	Donor 1 untreated rep1	0.00301516	0.07428	0.138134
OT111	23	Donor 1 treated rep1	Donor 1 untreated rep2	0.00301516	0.0757748	0.140169
OT111	2	Donor 1 treated rep2	Donor 1 untreated rep1	0.00265144	0.184491	0.35393
OT111	2	Donor 1 treated rep2	Donor 1 untreated rep2	0.00265144	0.538102	1.56745
OT111	4	Donor 1 treated rep2	Donor 1 untreated rep1	0.00215692	0.0439795	0.0622183
OT111	4	Donor 1 treated rep2	Donor 1 untreated rep2	0.00215692	-0.029045	0.0301688
OT111	5	Donor 1 treated rep2	Donor 1 untreated rep1	0.00289168	0.160332	0.331891
OT111	5	Donor 1 treated rep2	Donor 1 untreated rep2	0.00289168	-0.245354	0.618306
OT111	9	Donor 1 treated rep2	Donor 1 untreated rep1	0.00258098	0.132738	0.229153
OT111	9	Donor 1 treated rep2	Donor 1 untreated rep2	0.00258098	-0.0765427	0.117245
OT111	11	Donor 1 treated rep2	Donor 1 untreated rep1	0.0013554	-0.324494	0.548589
OT111	11	Donor 1 treated rep2	Donor 1 untreated rep2	0.0013554	-0.492554	1.0747
OT111	16	Donor 1 treated rep2	Donor 1 untreated rep1	0.00134844	0.0125066	0
OT111	16	Donor 1 treated rep2	Donor 1 untreated rep2	0.00134844	-0.290817	0.493816
OT111	17	Donor 1 treated rep2	Donor 1 untreated rep1	0.00244101	0.102358	0.159013
OT111	17	Donor 1 treated rep2	Donor 1 untreated rep2	0.00244101	0.0707448	0.0905857
OT111	18	Donor 1 treated rep2	Donor 1 untreated rep1	0.00217782	-0.0408074	0.0604215
OT111	18	Donor 1 treated rep2	Donor 1 untreated rep2	0.00217782	0.119839	0.173812
OT111	20	Donor 1 treated rep2	Donor 1 untreated rep1	0.00133179	-0.0772831	0.0773823
OT111	20	Donor 1 treated rep2	Donor 1 untreated rep2	0.00133179	0.111818	0.126695
OT111	22	Donor 1 treated rep2	Donor 1 untreated rep1	0.00202693	-0.302289	0.70095
OT111	22	Donor 1 treated rep2	Donor 1 untreated rep2	0.00202693	-0.00438295	0
OT111	23	Donor 1 treated rep2	Donor 1 untreated rep1	0.00216863	-0.402405	1.0987
OT111	23	Donor 1 treated rep2	Donor 1 untreated rep2	0.00216863	-0.400906	1.12088
OT111	2	Donor 2 treated rep1	Donor 2 untreated rep1	0.00247051	0.0240479	0.0280769
OT111	2	Donor 2 treated rep1	Donor 2 untreated rep2	0.00247051	-0.0423112	0.0595379
OT111	4	Donor 2 treated rep1	Donor 2 untreated rep1	0.00206848	-0.180215	0.299627
OT111	4	Donor 2 treated rep1	Donor 2 untreated rep2	0.00206848	-0.432384	1.10086
OT111	5	Donor 2 treated rep1	Donor 2 untreated rep1	0.00325713	-0.130164	0.29518
OT111	5	Donor 2 treated rep1	Donor 2 untreated rep2	0.00325713	0.0379392	0.0520635
OT111	9	Donor 2 treated rep1	Donor 2 untreated rep1	0.00246602	0.0248396	0.0280819
OT111	9	Donor 2 treated rep1	Donor 2 untreated rep2	0.00246602	0.0215707	0.0290984
OT111	11	Donor 2 treated rep1	Donor 2 untreated rep1	0.00232579	0.694834	2.03697
OT111	11	Donor 2 treated rep1	Donor 2 untreated rep2	0.00232579	0.735752	2.03673
OT111	16	Donor 2 treated rep1	Donor 2 untreated rep1	0.000973977	-0.260905	0.318454
OT111	16	Donor 2 treated rep1	Donor 2 untreated rep2	0.000973977	-0.475219	0.712868
OT111	17	Donor 2 treated rep1	Donor 2 untreated rep1	0.00166868	-0.451457	1.09413
OT111	17	Donor 2 treated rep1	Donor 2 untreated rep2	0.00166868	-0.304062	0.581844
OT111	18	Donor 2 treated rep1	Donor 2 untreated rep1	0.00244032	0.0845851	0.126148
OT111	18	Donor 2 treated rep1	Donor 2 untreated rep2	0.00244032	0.354217	0.781224
OT111	20	Donor 2 treated rep1	Donor 2 untreated rep1	0.00181282	0.137638	0.192987
OT111	20	Donor 2 treated rep1	Donor 2 untreated rep2	0.00181282	-0.198924	0.332323
OT111	22	Donor 2 treated rep1	Donor 2 untreated rep1	0.00239956	0.240151	0.491226
OT111	22	Donor 2 treated rep1	Donor 2 untreated rep2	0.00239956	0.253655	0.460667
OT111	23	Donor 2 treated rep1	Donor 2 untreated rep1	0.00318725	0.316924	0.832645
OT111	23	Donor 2 treated rep1	Donor 2 untreated rep2	0.00318725	0.156716	0.331964
OT111	2	Donor 2 treated rep2	Donor 2 untreated rep1	0.00254973	0.0697144	0.116802
OT111	2	Donor 2 treated rep2	Donor 2 untreated rep2	0.00254973	0.00335277	0
OT111	4	Donor 2 treated rep2	Donor 2 untreated rep1	0.00232247	-0.0127664	0
OT111	4	Donor 2 treated rep2	Donor 2 untreated rep2	0.00232247	-0.264937	0.569128
OT111	5	Donor 2 treated rep2	Donor 2 untreated rep1	0.00346103	-0.0423118	0.0707364
OT111	5	Donor 2 treated rep2	Donor 2 untreated rep2	0.00346103	0.125863	0.264341
OT111	9	Donor 2 treated rep2	Donor 2 untreated rep1	0.00270543	0.158834	0.295891
OT111	9	Donor 2 treated rep2	Donor 2 untreated rep2	0.00270543	0.155539	0.268129
OT111	11	Donor 2 treated rep2	Donor 2 untreated rep1	0.00161052	0.163603	0.245702
OT111	11	Donor 2 treated rep2	Donor 2 untreated rep2	0.00161052	0.20451	0.260344
OT111	16	Donor 2 treated rep2	Donor 2 untreated rep1	0.00154774	0.408118	0.720478
OT111	16	Donor 2 treated rep2	Donor 2 untreated rep2	0.00154774	0.193769	0.264404
OT111	17	Donor 2 treated rep2	Donor 2 untreated rep1	0.00194004	-0.233684	0.485262
OT111	17	Donor 2 treated rep2	Donor 2 untreated rep2	0.00194004	-0.0862609	0.138246
OT111	18	Donor 2 treated rep2	Donor 2 untreated rep1	0.00203579	-0.177517	0.331344
OT111	18	Donor 2 treated rep2	Donor 2 untreated rep2	0.00203579	0.0921732	0.10158
OT111	20	Donor 2 treated rep2	Donor 2 untreated rep1	0.00132013	-0.320608	0.546193
OT111	20	Donor 2 treated rep2	Donor 2 untreated rep2	0.00132013	-0.657159	1.77615
OT111	22	Donor 2 treated rep2	Donor 2 untreated rep1	0.00177404	-0.196476	0.356379
OT111	22	Donor 2 treated rep2	Donor 2 untreated rep2	0.00177404	-0.182973	0.324262
OT111	23	Donor 2 treated rep2	Donor 2 untreated rep1	0.00300871	0.233502	0.5871
OT111	23	Donor 2 treated rep2	Donor 2 untreated rep2	0.00300871	0.0733257	0.111138
OT112	25	Donor 3 treated rep1	Donor 3 untreated rep1	0.0027202	-0.185701	0.2479
OT112	25	Donor 3 treated rep1	Donor 3 untreated rep2	0.0027202	-0.0437424	0.0346914
OT112	22	Donor 3 treated rep1	Donor 3 untreated rep1	0.00143434	-0.0475437	0
OT112	22	Donor 3 treated rep1	Donor 3 untreated rep2	0.00143434	0.224049	0.233054
OT112	18	Donor 3 treated rep1	Donor 3 untreated rep1	0.0013883	0.438628	0.424613
OT112	18	Donor 3 treated rep1	Donor 3 untreated rep2	0.0013883	0.342686	0.32374
OT112	15	Donor 3 treated rep1	Donor 3 untreated rep1	0.00178571	-0.244134	0.261841
OT112	15	Donor 3 treated rep1	Donor 3 untreated rep2	0.00178571	-0.0895908	0.0918547
OT112	11	Donor 3 treated rep1	Donor 3 untreated rep1	0.00178422	0.475538	0.636006
OT112	11	Donor 3 treated rep1	Donor 3 untreated rep2	0.00178422	0.311797	0.354582
OT112	9	Donor 3 treated rep1	Donor 3 untreated rep1	0.00465468	-0.320297	0.857292
OT112	9	Donor 3 treated rep1	Donor 3 untreated rep2	0.00465468	0.294698	0.650326
OT112	6	Donor 3 treated rep1	Donor 3 untreated rep1	0.00168717	-0.0798668	0.0451067
OT112	6	Donor 3 treated rep1	Donor 3 untreated rep2	0.00168717	-0.373245	0.521343
OT112	2	Donor 3 treated rep1	Donor 3 untreated rep1	0.00184298	0.1903	0.203518
OT112	2	Donor 3 treated rep1	Donor 3 untreated rep2	0.00184298	0.777066	1.31797
OT112	25	Donor 3 treated rep2	Donor 3 untreated rep1	0.00261721	-0.24153	0.394085
OT112	25	Donor 3 treated rep2	Donor 3 untreated rep2	0.00261721	-0.0995254	0.14806
OT112	22	Donor 3 treated rep2	Donor 3 untreated rep1	0.00114932	-0.367532	0.4587
OT112	22	Donor 3 treated rep2	Donor 3 untreated rep2	0.00114932	-0.095909	0.0506991
OT112	18	Donor 3 treated rep2	Donor 3 untreated rep1	0.00146218	0.513545	0.661876
OT112	18	Donor 3 treated rep2	Donor 3 untreated rep2	0.00146218	0.417602	0.457099
OT112	15	Donor 3 treated rep2	Donor 3 untreated rep1	0.0018235	-0.213867	0.247657
OT112	15	Donor 3 treated rep2	Donor 3 untreated rep2	0.0018235	-0.0593178	0.0418435
OT112	11	Donor 3 treated rep2	Donor 3 untreated rep1	0.00161543	0.331932	0.362486
OT112	11	Donor 3 treated rep2	Donor 3 untreated rep2	0.00161543	0.168185	0.15008
OT112	9	Donor 3 treated rep2	Donor 3 untreated rep1	0.00516484	-0.169522	0.391963
OT112	9	Donor 3 treated rep2	Donor 3 untreated rep2	0.00516484	0.445477	1.3609
OT112	6	Donor 3 treated rep2	Donor 3 untreated rep1	0.00180963	0.0214266	0
OT112	6	Donor 3 treated rep2	Donor 3 untreated rep2	0.00180963	-0.27198	0.411617
OT112	2	Donor 3 treated rep2	Donor 3 untreated rep1	0.00135448	-0.25469	0.277216
OT112	2	Donor 3 treated rep2	Donor 3 untreated rep2	0.00135448	0.332085	0.379635
OT112	25	Donor 1 treated rep1	Donor 1 untreated rep1	0.00257491	-0.397233	0.62483
OT112	25	Donor 1 treated rep1	Donor 1 untreated rep2	0.00257491	-0.508561	0.934316
OT112	22	Donor 1 treated rep1	Donor 1 untreated rep1	0.00160636	-0.552249	0.715061
OT112	22	Donor 1 treated rep1	Donor 1 untreated rep2	0.00160636	-0.153338	0.108819
OT112	18	Donor 1 treated rep1	Donor 1 untreated rep1	0.00183542	0.225153	0.174335
OT112	18	Donor 1 treated rep1	Donor 1 untreated rep2	0.00183542	0.195029	0.17213
OT112	15	Donor 1 treated rep1	Donor 1 untreated rep1	0.00250271	0.405218	0.529691
OT112	15	Donor 1 treated rep1	Donor 1 untreated rep2	0.00250271	1.19185	2.13176
OT112	11	Donor 1 treated rep1	Donor 1 untreated rep1	0.00145056	-0.124517	0.0564204
OT112	11	Donor 1 treated rep1	Donor 1 untreated rep2	0.00145056	0.142136	0.124874
OT112	9	Donor 1 treated rep1	Donor 1 untreated rep1	0.00656045	0.0216865	0.0273314
OT112	9	Donor 1 treated rep1	Donor 1 untreated rep2	0.00656045	0.526898	1.52981
OT112	6	Donor 1 treated rep1	Donor 1 untreated rep1	0.00150067	-0.407169	0.400829
OT112	6	Donor 1 treated rep1	Donor 1 untreated rep2	0.00150067	-1.03642	2.14557
OT112	2	Donor 1 treated rep1	Donor 1 untreated rep1	0.00158682	0.487594	0.469368
OT112	2	Donor 1 treated rep1	Donor 1 untreated rep2	0.00158682	0.439104	0.459016
OT112	25	Donor 1 treated rep2	Donor 1 untreated rep1	0.00257505	-0.397149	0.731445
OT112	25	Donor 1 treated rep2	Donor 1 untreated rep2	0.00257505	-0.508476	1.04541
OT112	22	Donor 1 treated rep2	Donor 1 untreated rep1	0.00207837	-0.179929	0.193752
OT112	22	Donor 1 treated rep2	Donor 1 untreated rep2	0.00207837	0.218934	0.209634
OT112	18	Donor 1 treated rep2	Donor 1 untreated rep1	0.00129215	-0.281951	0.251371
OT112	18	Donor 1 treated rep2	Donor 1 untreated rep2	0.00129215	-0.312076	0.324327
OT112	15	Donor 1 treated rep2	Donor 1 untreated rep1	0.00198834	0.0725949	0.0473601
OT112	15	Donor 1 treated rep2	Donor 1 untreated rep2	0.00198834	0.859172	1.24466
OT112	11	Donor 1 treated rep2	Donor 1 untreated rep1	0.00147247	-0.102869	0.0528366
OT112	11	Donor 1 treated rep2	Donor 1 untreated rep2	0.00147247	0.163798	0.116968
OT112	9	Donor 1 treated rep2	Donor 1 untreated rep1	0.00614906	-0.0723642	0.113546
OT112	9	Donor 1 treated rep2	Donor 1 untreated rep2	0.00614906	0.432892	1.16757
OT112	6	Donor 1 treated rep2	Donor 1 untreated rep1	0.00176868	-0.169725	0.155415
OT112	6	Donor 1 treated rep2	Donor 1 untreated rep2	0.00176868	-0.798983	1.6431
OT112	2	Donor 1 treated rep2	Donor 1 untreated rep1	0.00163567	0.531415	0.620744
OT112	2	Donor 1 treated rep2	Donor 1 untreated rep2	0.00163567	0.482924	0.512889
OT112	25	Donor 2 treated rep1	Donor 2 untreated rep1	0.00212501	0.152086	0.148296
OT112	25	Donor 2 treated rep1	Donor 2 untreated rep2	0.00212501	-0.0507951	0.044421
OT112	22	Donor 2 treated rep1	Donor 2 untreated rep1	0.00207766	0.5783	0.852669
OT112	22	Donor 2 treated rep1	Donor 2 untreated rep2	0.00207766	0.556645	0.767014
OT112	18	Donor 2 treated rep1	Donor 2 untreated rep1	0.00143472	0.648711	0.719687
OT112	18	Donor 2 treated rep1	Donor 2 untreated rep2	0.00143472	0.135465	0.118525
OT112	15	Donor 2 treated rep1	Donor 2 untreated rep1	0.00140625	-0.00158099	0
OT112	15	Donor 2 treated rep1	Donor 2 untreated rep2	0.00140625	-0.328726	0.331162
OT112	11	Donor 2 treated rep1	Donor 2 untreated rep1	0.00188608	0.27642	0.304015
OT112	11	Donor 2 treated rep1	Donor 2 untreated rep2	0.00188608	0.407803	0.411491
OT112	9	Donor 2 treated rep1	Donor 2 untreated rep1	0.00602983	0.50042	1.47565
OT112	9	Donor 2 treated rep1	Donor 2 untreated rep2	0.00602983	0.430157	1.08794
OT112	6	Donor 2 treated rep1	Donor 2 untreated rep1	0.0025758	0.908629	1.85179
OT112	6	Donor 2 treated rep1	Donor 2 untreated rep2	0.0025758	0.263109	0.321857
OT112	2	Donor 2 treated rep1	Donor 2 untreated rep1	0.000984114	-0.582309	0.644399
OT112	2	Donor 2 treated rep1	Donor 2 untreated rep2	0.000984114	-0.269455	0.211385
OT112	25	Donor 2 treated rep2	Donor 2 untreated rep1	0.00248139	0.376274	0.609192
OT112	25	Donor 2 treated rep2	Donor 2 untreated rep2	0.00248139	0.173376	0.224821
OT112	22	Donor 2 treated rep2	Donor 2 untreated rep1	0.00133118	-0.0650022	0.0480953
OT112	22	Donor 2 treated rep2	Donor 2 untreated rep2	0.00133118	-0.0866116	0.050345
OT112	18	Donor 2 treated rep2	Donor 2 untreated rep1	0.00105293	0.201858	0.121956
OT112	18	Donor 2 treated rep2	Donor 2 untreated rep2	0.00105293	-0.311422	0.259797
OT112	15	Donor 2 treated rep2	Donor 2 untreated rep1	0.00231386	0.718154	1.35122
OT112	15	Donor 2 treated rep2	Donor 2 untreated rep2	0.00231386	0.391011	0.532475
OT112	11	Donor 2 treated rep2	Donor 2 untreated rep1	0.00104296	-0.579465	0.778364
OT112	11	Donor 2 treated rep2	Donor 2 untreated rep2	0.00104296	-0.448073	0.52347
OT112	9	Donor 2 treated rep2	Donor 2 untreated rep1	0.0040549	-0.0748742	0.1242
OT112	9	Donor 2 treated rep2	Donor 2 untreated rep2	0.0040549	-0.145124	0.246351
OT112	6	Donor 2 treated rep2	Donor 2 untreated rep1	0.00199912	0.54219	0.830258
OT112	6	Donor 2 treated rep2	Donor 2 untreated rep2	0.00199912	-0.103343	0.0860831
OT112	2	Donor 2 treated rep2	Donor 2 untreated rep1	0.00122613	-0.264757	0.292297
OT112	2	Donor 2 treated rep2	Donor 2 untreated rep2	0.00122613	0.0481016	0
OT113	26	Donor 3 treated rep1	Donor 3 untreated rep1	0.00269663	0.549918	0.448878
OT113	26	Donor 3 treated rep1	Donor 3 untreated rep2	0.00269663	0.536138	0.432499
OT113	22	Donor 3 treated rep1	Donor 3 untreated rep1	0.00181901	-0.147737	0.0756481
OT113	22	Donor 3 treated rep1	Donor 3 untreated rep2	0.00181901	0.078895	0
OT113	18	Donor 3 treated rep1	Donor 3 untreated rep1	0.000901984	-0.74158	0.35736
OT113	18	Donor 3 treated rep1	Donor 3 untreated rep2	0.000901984	0.0635056	0
OT113	15	Donor 3 treated rep1	Donor 3 untreated rep1	0.664129	-0.295818	5.57144
OT113	15	Donor 3 treated rep1	Donor 3 untreated rep2	0.664129	-0.135326	1.63407
OT113	11	Donor 3 treated rep1	Donor 3 untreated rep1	0.00291829	-0.0604646	0
OT113	11	Donor 3 treated rep1	Donor 3 untreated rep2	0.00291829	-0.339823	0.27012
OT113	9	Donor 3 treated rep1	Donor 3 untreated rep1	0.00545511	0.333671	0.359263
OT113	9	Donor 3 treated rep1	Donor 3 untreated rep2	0.00545511	-0.0110841	0
OT113	6	Donor 3 treated rep1	Donor 3 untreated rep1	0.00209393	1.06791	0.750956
OT113	6	Donor 3 treated rep1	Donor 3 untreated rep2	0.00209393	-0.122332	0.0671863
OT113	2	Donor 3 treated rep1	Donor 3 untreated rep1	0.000901442	0.104052	0
OT113	2	Donor 3 treated rep1	Donor 3 untreated rep2	0.000901442	-0.810538	0.476126
OT113	26	Donor 3 treated rep2	Donor 3 untreated rep1	0.00241287	0.389117	0.23948
OT113	26	Donor 3 treated rep2	Donor 3 untreated rep2	0.00241287	0.375339	0.229018
OT113	22	Donor 3 treated rep2	Donor 3 untreated rep1	0.00134735	-0.581401	0.4048
OT113	22	Donor 3 treated rep2	Donor 3 untreated rep2	0.00134735	-0.354817	0.173297
OT113	18	Donor 3 treated rep2	Donor 3 untreated rep1	0.00187467	0.315187	0.16855
OT113	18	Donor 3 treated rep2	Donor 3 untreated rep2	0.00187467	1.12022	0.921824
OT113	15	Donor 3 treated rep2	Donor 3 untreated rep1	0.725155	0.120248	1.22702
OT113	15	Donor 3 treated rep2	Donor 3 untreated rep2	0.725155	0.280742	5.54258
OT113	11	Donor 3 treated rep2	Donor 3 untreated rep1	0.00344382	0.179158	0.122352
OT113	11	Donor 3 treated rep2	Donor 3 untreated rep2	0.00344382	-0.100156	0.0529246
OT113	9	Donor 3 treated rep2	Donor 3 untreated rep1	0.00289615	-0.583414	0.738233
OT113	9	Donor 3 treated rep2	Donor 3 untreated rep2	0.00289615	-0.928186	1.74989
OT113	6	Donor 3 treated rep2	Donor 3 untreated rep1	0.00159766	0.67701	0.320896
OT113	6	Donor 3 treated rep2	Donor 3 untreated rep2	0.00159766	-0.513307	0.347135
OT113	2	Donor 3 treated rep2	Donor 3 untreated rep1	0.000944542	0.171419	0
OT113	2	Donor 3 treated rep2	Donor 3 untreated rep2	0.000944542	-0.743098	0.458522
OT113	26	Donor 1 treated rep1	Donor 1 untreated rep2	0.0024858	0.774673	0.797977
OT113	26	Donor 1 treated rep1	Donor 1 untreated rep1	0.0024858	-0.139362	0.119265
OT113	22	Donor 1 treated rep1	Donor 1 untreated rep2	0.00239063	0.26601	0.210714
OT113	22	Donor 1 treated rep1	Donor 1 untreated rep1	0.00239063	0.0203309	0
OT113	18	Donor 1 treated rep1	Donor 1 untreated rep2	0.00155726	-0.0281875	0
OT113	18	Donor 1 treated rep1	Donor 1 untreated rep1	0.00155726	0.390646	0.173697
OT113	15	Donor 1 treated rep1	Donor 1 untreated rep2	0.71256	0.141497	1.91052
OT113	15	Donor 1 treated rep1	Donor 1 untreated rep1	0.71256	0.150898	2.14136
OT113	11	Donor 1 treated rep1	Donor 1 untreated rep2	0.00306162	-0.388068	0.393586
OT113	11	Donor 1 treated rep1	Donor 1 untreated rep1	0.00306162	-0.146976	0.111735
OT113	9	Donor 1 treated rep1	Donor 1 untreated rep2	0.00404164	-0.0698967	0.0455548
OT113	9	Donor 1 treated rep1	Donor 1 untreated rep1	0.00404164	-0.147427	0.147506
OT113	6	Donor 1 treated rep1	Donor 1 untreated rep2	0.00201183	0.239047	0.144706
OT113	6	Donor 1 treated rep1	Donor 1 untreated rep1	0.00201183	-0.371632	0.291868
OT113	2	Donor 1 treated rep1	Donor 1 untreated rep2	0.000596516	-1.73521	1.64735
OT113	2	Donor 1 treated rep1	Donor 1 untreated rep1	0.000596516	-1.13393	0.708361
OT113	26	Donor 1 treated rep2	Donor 1 untreated rep2	0.00349607	1.26804	1.82283
OT113	26	Donor 1 treated rep2	Donor 1 untreated rep1	0.00349607	0.354091	0.323613
OT113	22	Donor 1 treated rep2	Donor 1 untreated rep2	0.00187829	-0.0827175	0
OT113	22	Donor 1 treated rep2	Donor 1 untreated rep1	0.00187829	-0.328358	0.220369
OT113	18	Donor 1 treated rep2	Donor 1 untreated rep2	0.000998378	-0.670289	0.428386
OT113	18	Donor 1 treated rep2	Donor 1 untreated rep1	0.000998378	-0.251468	0.0912947
OT113	15	Donor 1 treated rep2	Donor 1 untreated rep2	0.684741	-0.0492326	0.411139
OT113	15	Donor 1 treated rep2	Donor 1 untreated rep1	0.684741	-0.0398253	0.316942
OT113	11	Donor 1 treated rep2	Donor 1 untreated rep2	0.00135263	-1.569	2.53673
OT113	11	Donor 1 treated rep2	Donor 1 untreated rep1	0.00135263	-1.32793	1.82214
OT113	9	Donor 1 treated rep2	Donor 1 untreated rep2	0.00414669	-0.0327036	0
OT113	9	Donor 1 treated rep2	Donor 1 untreated rep1	0.00414669	-0.110225	0.0946222
OT113	6	Donor 1 treated rep2	Donor 1 untreated rep2	0.00236495	0.472837	0.418103
OT113	6	Donor 1 treated rep2	Donor 1 untreated rep1	0.00236495	-0.137837	0.0590422
OT113	2	Donor 1 treated rep2	Donor 1 untreated rep2	0.00100756	-0.978409	0.84157
OT113	2	Donor 1 treated rep2	Donor 1 untreated rep1	0.00100756	-0.377145	0.192387
OT113	26	Donor 2 treated rep1	Donor 2 untreated rep1	0.00246972	-0.347329	0.345117
OT113	26	Donor 2 treated rep1	Donor 2 untreated rep2	0.00246972	0.0529454	0
OT113	22	Donor 2 treated rep1	Donor 2 untreated rep1	0.00224959	0.575988	0.443256
OT113	22	Donor 2 treated rep1	Donor 2 untreated rep2	0.00224959	-0.0115162	0
OT113	18	Donor 2 treated rep1	Donor 2 untreated rep1	0.00130054	-0.339805	0.169482
OT113	18	Donor 2 treated rep1	Donor 2 untreated rep2	0.00130054	-0.366289	0.255999
OT113	15	Donor 2 treated rep1	Donor 2 untreated rep1	0.703765	0.0608569	0.542372
OT113	15	Donor 2 treated rep1	Donor 2 untreated rep2	0.703765	-0.001517	0.00664575
OT113	11	Donor 2 treated rep1	Donor 2 untreated rep1	0.0030426	0.205507	0.120829
OT113	11	Donor 2 treated rep1	Donor 2 untreated rep2	0.0030426	-0.328524	0.379741
OT113	9	Donor 2 treated rep1	Donor 2 untreated rep1	0.00365988	-0.0698596	0.0483939
OT113	9	Donor 2 treated rep1	Donor 2 untreated rep2	0.00365988	-0.701169	1.39096
OT113	6	Donor 2 treated rep1	Donor 2 untreated rep1	0.00164861	-0.573415	0.537684
OT113	6	Donor 2 treated rep1	Donor 2 untreated rep2	0.00164861	-0.287253	0.225146
OT113	2	Donor 2 treated rep1	Donor 2 untreated rep1	0.000472981	-1.21585	0.609219
OT113	2	Donor 2 treated rep1	Donor 2 untreated rep2	0.000472981	-1.18435	0.751
OT113	26	Donor 2 treated rep2	Donor 2 untreated rep1	0.0029201	-0.104987	0.0546856
OT113	26	Donor 2 treated rep2	Donor 2 untreated rep2	0.0029201	0.295234	0.268714
OT113	22	Donor 2 treated rep2	Donor 2 untreated rep1	0.00226788	0.587691	0.461089
OT113	22	Donor 2 treated rep2	Donor 2 untreated rep2	0.00226788	0.000178939	0
OT113	18	Donor 2 treated rep2	Donor 2 untreated rep1	0.00145657	-0.176137	0.0775698
OT113	18	Donor 2 treated rep2	Donor 2 untreated rep2	0.00145657	-0.202618	0.0746991
OT113	15	Donor 2 treated rep2	Donor 2 untreated rep1	0.699716	0.0329216	0.24246
OT113	15	Donor 2 treated rep2	Donor 2 untreated rep2	0.699716	-0.0294345	0.213322
OT113	11	Donor 2 treated rep2	Donor 2 untreated rep1	0.00345373	0.388938	0.355601
OT113	11	Donor 2 treated rep2	Donor 2 untreated rep2	0.00345373	-0.145055	0.10497
OT113	9	Donor 2 treated rep2	Donor 2 untreated rep1	0.00372055	-0.0460309	0
OT113	9	Donor 2 treated rep2	Donor 2 untreated rep2	0.00372055	-0.677365	1.20126
OT113	6	Donor 2 treated rep2	Donor 2 untreated rep1	0.00119016	-1.04414	1.08014
OT113	6	Donor 2 treated rep2	Donor 2 untreated rep2	0.00119016	-0.757977	0.62028
OT113	2	Donor 2 treated rep2	Donor 2 untreated rep1	0.00160149	0.545231	0.297569
OT113	2	Donor 2 treated rep2	Donor 2 untreated rep2	0.00160149	0.576813	0.409924
OT114	2	Donor 3 treated rep1	Donor 3 untreated rep1	0.00126484	0.0260475	0.0485061
OT114	2	Donor 3 treated rep1	Donor 3 untreated rep2	0.00126484	-0.335917	1.15337
OT114	9	Donor 3 treated rep1	Donor 3 untreated rep1	0.00263681	0.116409	0.379713
OT114	9	Donor 3 treated rep1	Donor 3 untreated rep2	0.00263681	0.211189	0.843306
OT114	11	Donor 3 treated rep1	Donor 3 untreated rep1	0.00141476	-0.192283	0.55266
OT114	11	Donor 3 treated rep1	Donor 3 untreated rep2	0.00141476	-0.230394	0.725587
OT114	17	Donor 3 treated rep1	Donor 3 untreated rep1	0.00170663	-0.00677832	0
OT114	17	Donor 3 treated rep1	Donor 3 untreated rep2	0.00170663	-0.0574224	0.119084
OT114	18	Donor 3 treated rep1	Donor 3 untreated rep1	0.00190044	-0.0800439	0.207822
OT114	18	Donor 3 treated rep1	Donor 3 untreated rep2	0.00190044	0.077071	0.188425
OT114	20	Donor 3 treated rep1	Donor 3 untreated rep1	0.00338506	-0.065258	0.211507
OT114	20	Donor 3 treated rep1	Donor 3 untreated rep2	0.00338506	0.0954284	0.337105
OT114	2	Donor 3 treated rep2	Donor 3 untreated rep1	0.00132852	0.0970504	0.213998
OT114	2	Donor 3 treated rep2	Donor 3 untreated rep2	0.00132852	-0.264954	0.87432
OT114	9	Donor 3 treated rep2	Donor 3 untreated rep1	0.00256888	0.0787016	0.238755
OT114	9	Donor 3 treated rep2	Donor 3 untreated rep2	0.00256888	0.173441	0.663114
OT114	11	Donor 3 treated rep2	Donor 3 untreated rep1	0.00146549	-0.14137	0.378102
OT114	11	Donor 3 treated rep2	Donor 3 untreated rep2	0.00146549	-0.179494	0.524055
OT114	17	Donor 3 treated rep2	Donor 3 untreated rep1	0.00183442	0.0976272	0.221828
OT114	17	Donor 3 treated rep2	Donor 3 untreated rep2	0.00183442	0.0469613	0.0881246
OT114	18	Donor 3 treated rep2	Donor 3 untreated rep1	0.00157143	-0.35475	1.53217
OT114	18	Donor 3 treated rep2	Donor 3 untreated rep2	0.00157143	-0.197696	0.606893
OT114	20	Donor 3 treated rep2	Donor 3 untreated rep1	0.00291502	-0.281598	1.63761
OT114	20	Donor 3 treated rep2	Donor 3 untreated rep2	0.00291502	-0.120861	0.471058
OT114	2	Donor 1 treated rep1	Donor 1 untreated rep1	0.00160194	0.197918	0.573213
OT114	2	Donor 1 treated rep1	Donor 1 untreated rep2	0.00160194	0.31196	1.00608
OT114	9	Donor 1 treated rep1	Donor 1 untreated rep1	0.00253992	0.0307546	0.0725191
OT114	9	Donor 1 treated rep1	Donor 1 untreated rep2	0.00253992	0.0837278	0.231346
OT114	11	Donor 1 treated rep1	Donor 1 untreated rep1	0.0014472	-0.0350864	0.0690196
OT114	11	Donor 1 treated rep1	Donor 1 untreated rep2	0.0014472	-0.347699	1.34316
OT114	17	Donor 1 treated rep1	Donor 1 untreated rep1	0.00161338	-0.0611568	0.123546
OT114	17	Donor 1 treated rep1	Donor 1 untreated rep2	0.00161338	-0.0525867	0.0977145
OT114	18	Donor 1 treated rep1	Donor 1 untreated rep1	0.00205243	-0.0238695	0.0392342
OT114	18	Donor 1 treated rep1	Donor 1 untreated rep2	0.00205243	0.132089	0.366253
OT114	20	Donor 1 treated rep1	Donor 1 untreated rep1	0.00318602	0.0829061	0.27611
OT114	20	Donor 1 treated rep1	Donor 1 untreated rep2	0.00318602	-0.0041438	0
OT114	2	Donor 1 treated rep2	Donor 1 untreated rep1	0.00143263	0.0365313	0.068351
OT114	2	Donor 1 treated rep2	Donor 1 untreated rep2	0.00143263	0.150557	0.38379
OT114	9	Donor 1 treated rep2	Donor 1 untreated rep1	0.00246797	-0.0108152	0.0166411
OT114	9	Donor 1 treated rep2	Donor 1 untreated rep2	0.00246797	0.0421317	0.111573
OT114	11	Donor 1 treated rep2	Donor 1 untreated rep1	0.00163346	0.139841	0.379533
OT114	11	Donor 1 treated rep2	Donor 1 untreated rep2	0.00163346	-0.172764	0.535169
OT114	17	Donor 1 treated rep2	Donor 1 untreated rep1	0.00179277	0.0912623	0.197787
OT114	17	Donor 1 treated rep2	Donor 1 untreated rep2	0.00179277	0.0998328	0.230249
OT114	18	Donor 1 treated rep2	Donor 1 untreated rep1	0.00165951	-0.331008	1.38338
OT114	18	Donor 1 treated rep2	Donor 1 untreated rep2	0.00165951	-0.175052	0.520531
OT114	20	Donor 1 treated rep2	Donor 1 untreated rep1	0.00315618	0.0692659	0.220368
OT114	20	Donor 1 treated rep2	Donor 1 untreated rep2	0.00315618	-0.0177642	0.047317
OT114	2	Donor 2 treated rep1	Donor 2 untreated rep1	0.00177295	0.310815	1.15583
OT114	2	Donor 2 treated rep1	Donor 2 untreated rep2	0.00177295	0.140646	0.362303
OT114	9	Donor 2 treated rep1	Donor 2 untreated rep1	0.00275881	0.188795	0.75879
OT114	9	Donor 2 treated rep1	Donor 2 untreated rep2	0.00275881	0.157963	0.556004
OT114	11	Donor 2 treated rep1	Donor 2 untreated rep1	0.0018471	0.214629	0.704658
OT114	11	Donor 2 treated rep1	Donor 2 untreated rep2	0.0018471	0.304068	1.03269
OT114	17	Donor 2 treated rep1	Donor 2 untreated rep1	0.00157917	-0.282813	0.929136
OT114	17	Donor 2 treated rep1	Donor 2 untreated rep2	0.00157917	-0.296356	0.962147
OT114	18	Donor 2 treated rep1	Donor 2 untreated rep1	0.00197975	-0.10225	0.282613
OT114	18	Donor 2 treated rep1	Donor 2 untreated rep2	0.00197975	0.0997614	0.223684
OT114	20	Donor 2 treated rep1	Donor 2 untreated rep1	0.00298493	-0.0231989	0.0663204
OT114	20	Donor 2 treated rep1	Donor 2 untreated rep2	0.00298493	-0.190133	0.81689
OT114	2	Donor 2 treated rep2	Donor 2 untreated rep1	0.00133858	-0.0952116	0.204781
OT114	2	Donor 2 treated rep2	Donor 2 untreated rep2	0.00133858	-0.265373	0.841847
OT114	9	Donor 2 treated rep2	Donor 2 untreated rep1	0.00262896	0.119012	0.419471
OT114	9	Donor 2 treated rep2	Donor 2 untreated rep2	0.00262896	0.0882775	0.253493
OT114	11	Donor 2 treated rep2	Donor 2 untreated rep1	0.00174701	0.134082	0.390672
OT114	11	Donor 2 treated rep2	Donor 2 untreated rep2	0.00174701	0.223529	0.675231
OT114	17	Donor 2 treated rep2	Donor 2 untreated rep1	0.00147997	-0.376547	1.49976
OT114	17	Donor 2 treated rep2	Donor 2 untreated rep2	0.00147997	-0.390085	1.45896
OT114	18	Donor 2 treated rep2	Donor 2 untreated rep1	0.00228064	0.102383	0.289548
OT114	18	Donor 2 treated rep2	Donor 2 untreated rep2	0.00228064	0.304285	1.2087
OT114	20	Donor 2 treated rep2	Donor 2 untreated rep1	0.00333526	0.13738	0.565286
OT114	20	Donor 2 treated rep2	Donor 2 untreated rep2	0.00333526	-0.0295364	0.0827027
OT115	5	Donor 3 treated rep1	Donor 3 untreated rep1	0.000853111	-0.282095	0.502565
OT115	5	Donor 3 treated rep1	Donor 3 untreated rep2	0.000853111	-0.131815	0.152524
OT115	20	Donor 3 treated rep1	Donor 3 untreated rep1	0.00114157	-0.0309896	0.0296849
OT115	20	Donor 3 treated rep1	Donor 3 untreated rep2	0.00114157	-0.148851	0.246325
OT115	22	Donor 3 treated rep1	Donor 3 untreated rep1	0.00245123	-0.187795	0.605078
OT115	22	Donor 3 treated rep1	Donor 3 untreated rep2	0.00245123	0.220906	0.677821
OT115	5	Donor 3 treated rep2	Donor 3 untreated rep1	0.000987087	-0.0714805	0.100418
OT115	5	Donor 3 treated rep2	Donor 3 untreated rep2	0.000987087	0.0788138	0.104447
OT115	20	Donor 3 treated rep2	Donor 3 untreated rep1	0.00132444	0.183635	0.365779
OT115	20	Donor 3 treated rep2	Donor 3 untreated rep2	0.00132444	0.0657668	0.0887066
OT115	22	Donor 3 treated rep2	Donor 3 untreated rep1	0.00214811	-0.378676	1.65944
OT115	22	Donor 3 treated rep2	Donor 3 untreated rep2	0.00214811	0.0300359	0.0442194
OT115	5	Donor 1 treated rep1	Donor 1 untreated rep1	0.00102584	0.211633	0.377237
OT115	5	Donor 1 treated rep1	Donor 1 untreated rep2	0.00102584	0.255537	0.444489
OT115	20	Donor 1 treated rep1	Donor 1 untreated rep1	0.00130852	-0.270271	0.664398
OT115	20	Donor 1 treated rep1	Donor 1 untreated rep2	0.00130852	0.136517	0.237468
OT115	22	Donor 1 treated rep1	Donor 1 untreated rep1	0.00219745	-0.197361	0.594021
OT115	22	Donor 1 treated rep1	Donor 1 untreated rep2	0.00219745	-0.154741	0.417227
OT115	5	Donor 1 treated rep2	Donor 1 untreated rep1	0.00108884	0.297711	0.580197
OT115	5	Donor 1 treated rep2	Donor 1 untreated rep2	0.00108884	0.341616	0.724123
OT115	20	Donor 1 treated rep2	Donor 1 untreated rep1	0.00112801	-0.484686	1.56136
OT115	20	Donor 1 treated rep2	Donor 1 untreated rep2	0.00112801	-0.0779286	0.125854
OT115	22	Donor 1 treated rep2	Donor 1 untreated rep1	0.00230782	-0.126474	0.354638
OT115	22	Donor 1 treated rep2	Donor 1 untreated rep2	0.00230782	-0.0839317	0.21208
OT115	5	Donor 2 treated rep1	Donor 2 untreated rep1	0.000848578	-0.208693	0.335808
OT115	5	Donor 2 treated rep1	Donor 2 untreated rep2	0.000848578	-0.387651	0.786714
OT115	20	Donor 2 treated rep1	Donor 2 untreated rep1	0.00102289	-0.156545	0.256509
OT115	20	Donor 2 treated rep1	Donor 2 untreated rep2	0.00102289	0.0286778	0.0325701
OT115	22	Donor 2 treated rep1	Donor 2 untreated rep1	0.00294842	0.3169	1.34803
OT115	22	Donor 2 treated rep1	Donor 2 untreated rep2	0.00294842	0.461571	2.22576
OT115	5	Donor 2 treated rep2	Donor 2 untreated rep1	0.000847622	-0.210319	0.371489
OT115	5	Donor 2 treated rep2	Donor 2 untreated rep2	0.000847622	-0.389272	0.825508
OT115	20	Donor 2 treated rep2	Donor 2 untreated rep1	0.000998267	-0.191757	0.336695
OT115	20	Donor 2 treated rep2	Donor 2 untreated rep2	0.000998267	-0.00651965	0
OT115	22	Donor 2 treated rep2	Donor 2 untreated rep1	0.00247723	0.0650313	0.152774
OT115	22	Donor 2 treated rep2	Donor 2 untreated rep2	0.00247723	0.209672	0.6489
OT116	2	Donor 3 treated rep1	Donor 3 untreated rep2	0.00141821	-0.111608	0.143669
OT116	2	Donor 3 treated rep1	Donor 3 untreated rep1	0.00141821	-0.0960302	0.140736
OT116	3	Donor 3 treated rep1	Donor 3 untreated rep2	0.00152269	0.57129	1.28795
OT116	3	Donor 3 treated rep1	Donor 3 untreated rep1	0.00152269	0.159419	0.229254
OT116	6	Donor 3 treated rep1	Donor 3 untreated rep2	0.0014855	0.580344	1.30639
OT116	6	Donor 3 treated rep1	Donor 3 untreated rep1	0.0014855	0.0391726	0.0318493
OT116	8	Donor 3 treated rep1	Donor 3 untreated rep2	0.00113925	-0.126812	0.162227
OT116	8	Donor 3 treated rep1	Donor 3 untreated rep1	0.00113925	0.0627746	0.0762782
OT116	11	Donor 3 treated rep1	Donor 3 untreated rep2	0.00269019	0.0144718	0.0240857
OT116	11	Donor 3 treated rep1	Donor 3 untreated rep1	0.00269019	0.260925	0.675127
OT116	18	Donor 3 treated rep1	Donor 3 untreated rep2	0.00182772	-0.0041531	0
OT116	18	Donor 3 treated rep1	Donor 3 untreated rep1	0.00182772	0.0606849	0.0919428
OT116	19	Donor 3 treated rep1	Donor 3 untreated rep2	0.00230362	0.18835	0.355243
OT116	19	Donor 3 treated rep1	Donor 3 untreated rep1	0.00230362	0.140471	0.260883
OT116	20	Donor 3 treated rep1	Donor 3 untreated rep2	0.00253919	-0.293004	0.819919
OT116	20	Donor 3 treated rep1	Donor 3 untreated rep1	0.00253919	-0.212711	0.511783
OT116	25	Donor 3 treated rep1	Donor 3 untreated rep2	0.00177829	-0.222079	0.468
OT116	25	Donor 3 treated rep1	Donor 3 untreated rep1	0.00177829	-0.200192	0.409755
OT116	26	Donor 3 treated rep1	Donor 3 untreated rep2	0.00420696	0.296469	1.09484
OT116	26	Donor 3 treated rep1	Donor 3 untreated rep1	0.00420696	0.313483	1.18532
OT116	28	Donor 3 treated rep1	Donor 3 untreated rep2	0.00172209	-0.0987409	0.130982
OT116	28	Donor 3 treated rep1	Donor 3 untreated rep1	0.00172209	-0.212277	0.4203
OT116	2	Donor 3 treated rep2	Donor 3 untreated rep2	0.00139432	-0.136181	0.184937
OT116	2	Donor 3 treated rep2	Donor 3 untreated rep1	0.00139432	-0.1205	0.1811
OT116	3	Donor 3 treated rep2	Donor 3 untreated rep2	0.00115046	0.166349	0.219573
OT116	3	Donor 3 treated rep2	Donor 3 untreated rep1	0.00115046	-0.245523	0.40713
OT116	6	Donor 3 treated rep2	Donor 3 untreated rep2	0.000978785	-0.02226	0
OT116	6	Donor 3 treated rep2	Donor 3 untreated rep1	0.000978785	-0.563437	1.27813
OT116	8	Donor 3 treated rep2	Donor 3 untreated rep2	0.00151151	0.281603	0.509193
OT116	8	Donor 3 treated rep2	Donor 3 untreated rep1	0.00151151	0.471185	1.03801
OT116	11	Donor 3 treated rep2	Donor 3 untreated rep2	0.00237078	-0.168335	0.391994
OT116	11	Donor 3 treated rep2	Donor 3 untreated rep1	0.00237078	0.0781505	0.14122
OT116	18	Donor 3 treated rep2	Donor 3 untreated rep2	0.00163132	-0.168438	0.294306
OT116	18	Donor 3 treated rep2	Donor 3 untreated rep1	0.00163132	-0.103574	0.166561
OT116	19	Donor 3 treated rep2	Donor 3 untreated rep2	0.00215644	0.0929212	0.156084
OT116	19	Donor 3 treated rep2	Donor 3 untreated rep1	0.00215644	0.0450188	0.0556277
OT116	20	Donor 3 treated rep2	Donor 3 untreated rep2	0.00273183	-0.187228	0.45473
OT116	20	Donor 3 treated rep2	Donor 3 untreated rep1	0.00273183	-0.10689	0.224692
OT116	25	Donor 3 treated rep2	Donor 3 untreated rep2	0.001858	-0.158704	0.316109
OT116	25	Donor 3 treated rep2	Donor 3 untreated rep1	0.001858	-0.136798	0.229133
OT116	26	Donor 3 treated rep2	Donor 3 untreated rep2	0.00349954	0.0298413	0.0441601
OT116	26	Donor 3 treated rep2	Donor 3 untreated rep1	0.00349954	0.0468635	0.0910515
OT116	28	Donor 3 treated rep2	Donor 3 untreated rep2	0.00149957	-0.298717	0.631613
OT116	28	Donor 3 treated rep2	Donor 3 untreated rep1	0.00149957	-0.412207	1.06342
OT116	2	Donor 1 treated rep1	Donor 1 untreated rep1	0.00147603	-0.238999	0.447205
OT116	2	Donor 1 treated rep1	Donor 1 untreated rep2	0.00147603	-0.0970402	0.135248
OT116	3	Donor 1 treated rep1	Donor 1 untreated rep1	0.00131867	-0.257401	0.479913
OT116	3	Donor 1 treated rep1	Donor 1 untreated rep2	0.00131867	0.21399	0.352072
OT116	6	Donor 1 treated rep1	Donor 1 untreated rep1	0.00123713	0.474751	0.914817
OT116	6	Donor 1 treated rep1	Donor 1 untreated rep2	0.00123713	0.218071	0.309885
OT116	8	Donor 1 treated rep1	Donor 1 untreated rep1	0.00119741	-0.414335	0.898522
OT116	8	Donor 1 treated rep1	Donor 1 untreated rep2	0.00119741	-0.00141171	0
OT116	11	Donor 1 treated rep1	Donor 1 untreated rep1	0.00245039	0.589752	2.10055
OT116	11	Donor 1 treated rep1	Donor 1 untreated rep2	0.00245039	0.0813392	0.137676
OT116	18	Donor 1 treated rep1	Donor 1 untreated rep1	0.00216409	0.400982	1.12476
OT116	18	Donor 1 treated rep1	Donor 1 untreated rep2	0.00216409	0.336003	0.834549
OT116	19	Donor 1 treated rep1	Donor 1 untreated rep1	0.00180714	-0.113477	0.199638
OT116	19	Donor 1 treated rep1	Donor 1 untreated rep2	0.00180714	-0.194472	0.363934
OT116	20	Donor 1 treated rep1	Donor 1 untreated rep1	0.00336848	0.349074	1.20831
OT116	20	Donor 1 treated rep1	Donor 1 untreated rep2	0.00336848	0.256655	0.7829
OT116	25	Donor 1 treated rep1	Donor 1 untreated rep1	0.00221661	-0.174526	0.394931
OT116	25	Donor 1 treated rep1	Donor 1 untreated rep2	0.00221661	0.108804	0.214849
OT116	26	Donor 1 treated rep1	Donor 1 untreated rep1	0.00356071	-0.197083	0.6299
OT116	26	Donor 1 treated rep1	Donor 1 untreated rep2	0.00356071	-0.0783457	0.190234
OT116	28	Donor 1 treated rep1	Donor 1 untreated rep1	0.00182912	-0.0532777	0.0581825
OT116	28	Donor 1 treated rep1	Donor 1 untreated rep2	0.00182912	-0.31587	0.806841
OT116	2	Donor 1 treated rep2	Donor 1 untreated rep1	0.00144916	-0.265546	0.538432
OT116	2	Donor 1 treated rep2	Donor 1 untreated rep2	0.00144916	-0.123534	0.208429
OT116	3	Donor 1 treated rep2	Donor 1 untreated rep1	0.00133374	-0.240982	0.459285
OT116	3	Donor 1 treated rep2	Donor 1 untreated rep2	0.00133374	0.230409	0.389437
OT116	6	Donor 1 treated rep2	Donor 1 untreated rep1	0.00124219	0.480643	0.948978
OT116	6	Donor 1 treated rep2	Donor 1 untreated rep2	0.00124219	0.22396	0.348874
OT116	8	Donor 1 treated rep2	Donor 1 untreated rep1	0.00133107	-0.261476	0.513094
OT116	8	Donor 1 treated rep2	Donor 1 untreated rep2	0.00133107	0.151435	0.232075
OT116	11	Donor 1 treated rep2	Donor 1 untreated rep1	0.00219849	0.432899	1.29259
OT116	11	Donor 1 treated rep2	Donor 1 untreated rep2	0.00219849	-0.0755907	0.136346
OT116	18	Donor 1 treated rep2	Donor 1 untreated rep1	0.00203094	0.309176	0.764536
OT116	18	Donor 1 treated rep2	Donor 1 untreated rep2	0.00203094	0.244196	0.58031
OT116	19	Donor 1 treated rep2	Donor 1 untreated rep1	0.00205164	0.0700119	0.116672
OT116	19	Donor 1 treated rep2	Donor 1 untreated rep2	0.00205164	-0.0110513	0
OT116	20	Donor 1 treated rep2	Donor 1 untreated rep1	0.00305797	0.209107	0.553738
OT116	20	Donor 1 treated rep2	Donor 1 untreated rep2	0.00305797	0.116646	0.273056
OT116	25	Donor 1 treated rep2	Donor 1 untreated rep1	0.00236726	-0.0794819	0.160903
OT116	25	Donor 1 treated rep2	Donor 1 untreated rep2	0.00236726	0.20391	0.478414
OT116	26	Donor 1 treated rep2	Donor 1 untreated rep1	0.00331484	-0.30066	1.18286
OT116	26	Donor 1 treated rep2	Donor 1 untreated rep2	0.00331484	-0.181901	0.549823
OT116	28	Donor 1 treated rep2	Donor 1 untreated rep1	0.00169744	-0.161247	0.314243
OT116	28	Donor 1 treated rep2	Donor 1 untreated rep2	0.00169744	-0.423848	1.25697
OT116	2	Donor 2 treated rep1	Donor 2 untreated rep2	0.00132886	-0.321556	0.656272
OT116	2	Donor 2 treated rep1	Donor 2 untreated rep1	0.00132886	-0.159654	0.229394
OT116	3	Donor 2 treated rep1	Donor 2 untreated rep2	0.00105212	-0.579677	1.4127
OT116	3	Donor 2 treated rep1	Donor 2 untreated rep1	0.00105212	-0.389971	0.75942
OT116	6	Donor 2 treated rep1	Donor 2 untreated rep2	0.00091229	-0.509673	1.0713
OT116	6	Donor 2 treated rep1	Donor 2 untreated rep1	0.00091229	-0.338672	0.531507
OT116	8	Donor 2 treated rep1	Donor 2 untreated rep2	0.00120035	-0.274086	0.511023
OT116	8	Donor 2 treated rep1	Donor 2 untreated rep1	0.00120035	-0.505723	1.29367
OT116	11	Donor 2 treated rep1	Donor 2 untreated rep2	0.00210644	-0.133957	0.251795
OT116	11	Donor 2 treated rep1	Donor 2 untreated rep1	0.00210644	0.0526355	0.0850348
OT116	18	Donor 2 treated rep1	Donor 2 untreated rep2	0.00188336	0.238024	0.479429
OT116	18	Donor 2 treated rep1	Donor 2 untreated rep1	0.00188336	0.0290163	0.027929
OT116	19	Donor 2 treated rep1	Donor 2 untreated rep2	0.00219652	-0.0700405	0.114361
OT116	19	Donor 2 treated rep1	Donor 2 untreated rep1	0.00219652	0.028211	0.0267117
OT116	20	Donor 2 treated rep1	Donor 2 untreated rep2	0.0026613	-0.149987	0.335806
OT116	20	Donor 2 treated rep1	Donor 2 untreated rep1	0.0026613	-0.318449	1.03897
OT116	25	Donor 2 treated rep1	Donor 2 untreated rep2	0.00199765	-0.0879494	0.150177
OT116	25	Donor 2 treated rep1	Donor 2 untreated rep1	0.00199765	0.00309745	0
OT116	26	Donor 2 treated rep1	Donor 2 untreated rep2	0.00369958	0.0143489	0.0205803
OT116	26	Donor 2 treated rep1	Donor 2 untreated rep1	0.00369958	0.185392	0.508511
OT116	28	Donor 2 treated rep1	Donor 2 untreated rep2	0.0015202	-0.677579	2.4956
OT116	28	Donor 2 treated rep1	Donor 2 untreated rep1	0.0015202	-0.37053	0.921806
OT116	2	Donor 2 treated rep2	Donor 2 untreated rep2	0.00176892	0.0917844	0.128993
OT116	2	Donor 2 treated rep2	Donor 2 untreated rep1	0.00176892	0.253655	0.503028
OT116	3	Donor 2 treated rep2	Donor 2 untreated rep2	0.0013936	-0.173683	0.270897
OT116	3	Donor 2 treated rep2	Donor 2 untreated rep1	0.0013936	0.0160274	0
OT116	6	Donor 2 treated rep2	Donor 2 untreated rep2	0.0012711	-0.0306604	0.0339047
OT116	6	Donor 2 treated rep2	Donor 2 untreated rep1	0.0012711	0.140327	0.201782
OT116	8	Donor 2 treated rep2	Donor 2 untreated rep2	0.00132142	-0.135277	0.188389
OT116	8	Donor 2 treated rep2	Donor 2 untreated rep1	0.00132142	-0.366921	0.791388
OT116	11	Donor 2 treated rep2	Donor 2 untreated rep2	0.00241307	0.0625612	0.109406
OT116	11	Donor 2 treated rep2	Donor 2 untreated rep1	0.00241307	0.249126	0.611584
OT116	18	Donor 2 treated rep2	Donor 2 untreated rep2	0.00173104	0.116088	0.16957
OT116	18	Donor 2 treated rep2	Donor 2 untreated rep1	0.00173104	-0.0929255	0.161978
OT116	19	Donor 2 treated rep2	Donor 2 untreated rep2	0.00217808	-0.0822393	0.148075
OT116	19	Donor 2 treated rep2	Donor 2 untreated rep1	0.00217808	0.0160178	0
OT116	20	Donor 2 treated rep2	Donor 2 untreated rep2	0.00265552	-0.15313	0.338511
OT116	20	Donor 2 treated rep2	Donor 2 untreated rep1	0.00265552	-0.321592	1.04755
OT116	25	Donor 2 treated rep2	Donor 2 untreated rep2	0.00218351	0.0407135	0.0541767
OT116	25	Donor 2 treated rep2	Donor 2 untreated rep1	0.00218351	0.131677	0.259389
OT116	26	Donor 2 treated rep2	Donor 2 untreated rep2	0.00361545	-0.0189594	0.020834
OT116	26	Donor 2 treated rep2	Donor 2 untreated rep1	0.00361545	0.152072	0.400251
OT116	28	Donor 2 treated rep2	Donor 2 untreated rep2	0.00190454	-0.35185	0.984258
OT116	28	Donor 2 treated rep2	Donor 2 untreated rep1	0.00190454	-0.04481	0.0575649
OT117	2	Donor 3 treated rep1	Donor 3 untreated rep1	0.00102721	0.253206	0.563603
OT117	2	Donor 3 treated rep1	Donor 3 untreated rep2	0.00102721	0.311076	0.723677
OT117	11	Donor 3 treated rep1	Donor 3 untreated rep1	0.00185112	0.0782833	0.187329
OT117	11	Donor 3 treated rep1	Donor 3 untreated rep2	0.00185112	0.025105	0.0425925
OT117	16	Donor 3 treated rep1	Donor 3 untreated rep1	0.00136381	-0.37867	1.3968
OT117	16	Donor 3 treated rep1	Donor 3 untreated rep2	0.00136381	-0.186267	0.449382
OT117	17	Donor 3 treated rep1	Donor 3 untreated rep1	0.00215947	0.073487	0.193973
OT117	17	Donor 3 treated rep1	Donor 3 untreated rep2	0.00215947	0.135045	0.387136
OT117	18	Donor 3 treated rep1	Donor 3 untreated rep1	0.00174801	-0.186167	0.60053
OT117	18	Donor 3 treated rep1	Donor 3 untreated rep2	0.00174801	-0.0312546	0.0429828
OT117	19	Donor 3 treated rep1	Donor 3 untreated rep1	0.00233384	0.175087	0.61899
OT117	19	Donor 3 treated rep1	Donor 3 untreated rep2	0.00233384	-0.0773351	0.212839
OT117	22	Donor 3 treated rep1	Donor 3 untreated rep1	0.00191874	0.0419005	0.106159
OT117	22	Donor 3 treated rep1	Donor 3 untreated rep2	0.00191874	0.136619	0.350507
OT117	23	Donor 3 treated rep1	Donor 3 untreated rep1	0.00238474	-0.0277559	0.0545826
OT117	23	Donor 3 treated rep1	Donor 3 untreated rep2	0.00238474	0.122083	0.371975
OT117	2	Donor 3 treated rep2	Donor 3 untreated rep1	0.000950075	0.14049	0.272837
OT117	2	Donor 3 treated rep2	Donor 3 untreated rep2	0.000950075	0.198357	0.385601
OT117	11	Donor 3 treated rep2	Donor 3 untreated rep1	0.00170691	-0.0389229	0.0855255
OT117	11	Donor 3 treated rep2	Donor 3 untreated rep2	0.00170691	-0.0921407	0.223435
OT117	16	Donor 3 treated rep2	Donor 3 untreated rep1	0.00155912	-0.185355	0.526075
OT117	16	Donor 3 treated rep2	Donor 3 untreated rep2	0.00155912	0.00707563	0
OT117	17	Donor 3 treated rep2	Donor 3 untreated rep1	0.00207849	0.0182541	0.0370896
OT117	17	Donor 3 treated rep2	Donor 3 untreated rep2	0.00207849	0.0798346	0.204476
OT117	18	Donor 3 treated rep2	Donor 3 untreated rep1	0.00188829	-0.0745683	0.172771
OT117	18	Donor 3 treated rep2	Donor 3 untreated rep2	0.00188829	0.0802724	0.188713
OT117	19	Donor 3 treated rep2	Donor 3 untreated rep1	0.00220267	0.0914536	0.264758
OT117	19	Donor 3 treated rep2	Donor 3 untreated rep2	0.00220267	-0.160925	0.538415
OT117	22	Donor 3 treated rep2	Donor 3 untreated rep1	0.00231253	0.311746	1.42424
OT117	22	Donor 3 treated rep2	Donor 3 untreated rep2	0.00231253	0.406493	1.94201
OT117	23	Donor 3 treated rep2	Donor 3 untreated rep1	0.00312152	0.361711	2.23099
OT117	23	Donor 3 treated rep2	Donor 3 untreated rep2	0.00312152	0.511552	3.53691
OT117	2	Donor 1 treated rep1	Donor 1 untreated rep1	0.00103956	-0.0327097	0.0503388
OT117	2	Donor 1 treated rep1	Donor 1 untreated rep2	0.00103956	0.140315	0.289714
OT117	11	Donor 1 treated rep1	Donor 1 untreated rep1	0.00206044	0.291931	1.27566
OT117	11	Donor 1 treated rep1	Donor 1 untreated rep2	0.00206044	0.183007	0.606241
OT117	16	Donor 1 treated rep1	Donor 1 untreated rep1	0.00131468	-0.21711	0.638984
OT117	16	Donor 1 treated rep1	Donor 1 untreated rep2	0.00131468	-0.343366	1.26967
OT117	17	Donor 1 treated rep1	Donor 1 untreated rep1	0.0019731	-0.0188953	0.0360764
OT117	17	Donor 1 treated rep1	Donor 1 untreated rep2	0.0019731	-0.0897118	0.264849
OT117	18	Donor 1 treated rep1	Donor 1 untreated rep1	0.00197865	0.0574005	0.14121
OT117	18	Donor 1 treated rep1	Donor 1 untreated rep2	0.00197865	0.00830745	0.0182141
OT117	19	Donor 1 treated rep1	Donor 1 untreated rep1	0.00248674	0.112789	0.386198
OT117	19	Donor 1 treated rep1	Donor 1 untreated rep2	0.00248674	-0.0498806	0.144987
OT117	22	Donor 1 treated rep1	Donor 1 untreated rep1	0.00204962	-0.0330562	0.073752
OT117	22	Donor 1 treated rep1	Donor 1 untreated rep2	0.00204962	0.065967	0.166943
OT117	23	Donor 1 treated rep1	Donor 1 untreated rep1	0.00243352	-0.172464	0.711773
OT117	23	Donor 1 treated rep1	Donor 1 untreated rep2	0.00243352	-0.166615	0.669498
OT117	2	Donor 1 treated rep2	Donor 1 untreated rep1	0.000964719	-0.140575	0.306828
OT117	2	Donor 1 treated rep2	Donor 1 untreated rep2	0.000964719	0.0324283	0.0531333
OT117	11	Donor 1 treated rep2	Donor 1 untreated rep1	0.00175465	0.0597458	0.148922
OT117	11	Donor 1 treated rep2	Donor 1 untreated rep2	0.00175465	-0.0492149	0.103036
OT117	16	Donor 1 treated rep2	Donor 1 untreated rep1	0.00137825	-0.148882	0.416459
OT117	16	Donor 1 treated rep2	Donor 1 untreated rep2	0.00137825	-0.275156	0.942349
OT117	17	Donor 1 treated rep2	Donor 1 untreated rep1	0.00192097	-0.0576166	0.158832
OT117	17	Donor 1 treated rep2	Donor 1 untreated rep2	0.00192097	-0.12837	0.402994
OT117	18	Donor 1 treated rep2	Donor 1 untreated rep1	0.00182916	-0.0561876	0.140619
OT117	18	Donor 1 treated rep2	Donor 1 untreated rep2	0.00182916	-0.105205	0.298169
OT117	19	Donor 1 treated rep2	Donor 1 untreated rep1	0.00228091	-0.0121381	0.0160786
OT117	19	Donor 1 treated rep2	Donor 1 untreated rep2	0.00228091	-0.174808	0.727173
OT117	22	Donor 1 treated rep2	Donor 1 untreated rep1	0.00218003	0.0561443	0.152329
OT117	22	Donor 1 treated rep2	Donor 1 untreated rep2	0.00218003	0.155113	0.525095
OT117	23	Donor 1 treated rep2	Donor 1 untreated rep1	0.00323343	0.238688	1.34523
OT117	23	Donor 1 treated rep2	Donor 1 untreated rep2	0.00323343	0.244556	1.35385
OT117	2	Donor 2 treated rep1	Donor 2 untreated rep1	0.000948488	-0.259837	0.709438
OT117	2	Donor 2 treated rep1	Donor 2 untreated rep2	0.000948488	0.0777045	0.092876
OT117	11	Donor 2 treated rep1	Donor 2 untreated rep1	0.00181174	0.185284	0.626492
OT117	11	Donor 2 treated rep1	Donor 2 untreated rep2	0.00181174	-0.199416	0.636237
OT117	16	Donor 2 treated rep1	Donor 2 untreated rep1	0.00171799	0.0248497	0.0392574
OT117	16	Donor 2 treated rep1	Donor 2 untreated rep2	0.00171799	-0.0606566	0.143592
OT117	17	Donor 2 treated rep1	Donor 2 untreated rep1	0.00208398	0.240434	1.00864
OT117	17	Donor 2 treated rep1	Donor 2 untreated rep2	0.00208398	-0.0514179	0.126674
OT117	18	Donor 2 treated rep1	Donor 2 untreated rep1	0.00193291	0.0529859	0.140451
OT117	18	Donor 2 treated rep1	Donor 2 untreated rep2	0.00193291	-0.122406	0.357576
OT117	19	Donor 2 treated rep1	Donor 2 untreated rep1	0.00180047	-0.523315	3.85597
OT117	19	Donor 2 treated rep1	Donor 2 untreated rep2	0.00180047	-0.45311	2.41232
OT117	22	Donor 2 treated rep1	Donor 2 untreated rep1	0.00231621	0.0811547	0.2397
OT117	22	Donor 2 treated rep1	Donor 2 untreated rep2	0.00231621	-0.0716364	0.190319
OT117	23	Donor 2 treated rep1	Donor 2 untreated rep1	0.00280976	0.206346	0.945065
OT117	23	Donor 2 treated rep1	Donor 2 untreated rep2	0.00280976	-0.195546	0.822707
OT117	2	Donor 2 treated rep2	Donor 2 untreated rep1	0.00111897	-0.0211272	0.0222161
OT117	2	Donor 2 treated rep2	Donor 2 untreated rep2	0.00111897	0.316465	0.794115
OT117	11	Donor 2 treated rep2	Donor 2 untreated rep1	0.00179568	0.172392	0.586287
OT117	11	Donor 2 treated rep2	Donor 2 untreated rep2	0.00179568	-0.212276	0.733052
OT117	16	Donor 2 treated rep2	Donor 2 untreated rep1	0.00193999	0.200488	0.749828
OT117	16	Donor 2 treated rep2	Donor 2 untreated rep2	0.00193999	0.115049	0.297628
OT117	17	Donor 2 treated rep2	Donor 2 untreated rep1	0.0021898	0.312046	1.61566
OT117	17	Donor 2 treated rep2	Donor 2 untreated rep2	0.0021898	0.020227	0.0368023
OT117	18	Donor 2 treated rep2	Donor 2 untreated rep1	0.00176353	-0.0795399	0.231011
OT117	18	Donor 2 treated rep2	Donor 2 untreated rep2	0.00176353	-0.254949	1.00151
OT117	19	Donor 2 treated rep2	Donor 2 untreated rep1	0.00232772	-0.152012	0.659313
OT117	19	Donor 2 treated rep2	Donor 2 untreated rep2	0.00232772	-0.0818285	0.253261
OT117	22	Donor 2 treated rep2	Donor 2 untreated rep1	0.0020429	-0.100394	0.334519
OT117	22	Donor 2 treated rep2	Donor 2 untreated rep2	0.0020429	-0.253189	1.08958
OT117	23	Donor 2 treated rep2	Donor 2 untreated rep1	0.00270562	0.151667	0.654515
OT117	23	Donor 2 treated rep2	Donor 2 untreated rep2	0.00270562	-0.250174	1.28854
OT118	33	Donor 3 treated rep1	Donor 3 untreated rep2	0.00341297	0.167281	0.401433
OT118	33	Donor 3 treated rep1	Donor 3 untreated rep1	0.00341297	0.211482	0.571375
OT118	32	Donor 3 treated rep1	Donor 3 untreated rep2	0.00223561	0.00999143	0
OT118	32	Donor 3 treated rep1	Donor 3 untreated rep1	0.00223561	-0.0484339	0.056151
OT118	31	Donor 3 treated rep1	Donor 3 untreated rep2	0.00274185	-0.0589835	0.105969
[truncated: 59,759 more rows]
