# Supplementary material for: Base-editing corrects metabolic abnormalities in a humanized mouse model for glycogen storage disease type-Ia
Source: Nat Commun. 2024 Nov 10;15:9729. doi: 10.1038/s41467-024-54108-1 (PMC11551175; doi:10.1038/s41467-024-54108-1)
Supplement: Supplementary file 7 — Source Data [file 41467_2024_54108_MOESM7_ESM.xlsx]

## Sheet: Figure 1b
	Corrected: p.R83C to p.R83 (%)									Bystander: p.Y85H (%)
	0.1 mg/kg	0.25 mg/kg	0.5 mg/kg	1 mg/kg	1.5 mg/kg	2 mg/kg	3 mg/kg			0.1 mg/kg	0.25 mg/kg	0.5 mg/kg	1 mg/kg	1.5 mg/kg	2 mg/kg	3 mg/kg
1	0.04	5.8	19	41.67	39.92	43.64	41.37		1	0.01	0.31	2.14	3.83	5.81	9.72	8.34
2	0.99	3.97	7.09	30.13	42.85	51.84	46.6		2	0.01	0.31	0.02	3.39	4.8	8.88	6.67
3	0.03	7.84	12.8	28.99	42.15	37.4	48.53		3	0.02	1.2	0.02	3.93	9.02	6.39	4.73
4	0.69	3.46	12.18	34.55	46.99	35.47	50.78		4	0.01	0.19	1.73	4.7	4.83	6.35	8.61
5	0.02	7.19	17.25	33.35	39.9	36.95	43.01		5	0.02	1.03	0.95	2.91	6	7.44	4.32
6	0.9	5.13	11.23	34.62	42.7	45.4	42.83		6	0.01	0.24	1.41	4.26	5.16	10.11	8.76
7	0.01	3.72	13.11	43.18	42.61	52.98	47.85		7	0	0.11	0.83	3.54	8.72	9.42	7.49
8	0.84	9.46	13.45	30.92	47.51	41.84	49.91		8	0.03	0.91	0.41	3.2	4.84	6	5
9	0	3.48	11.67	30.2	45.44	38.02	51.73		9	0	0.53	2.57	3.53	3.92	7.02	9.24
10	0.32	7.1	17.26	35.87	39.43	35.63	43.51		10	0	0.39	0.46	4.39	6.11	6.68	4.21
11		5.62	24.1	20.92	39.6	37.15			11		0.46	3.4	1.6	5.56	7.78
12		2.62	19.62	15.19	42.73				12		0	0.86	2.37	6.39
13		2.06	18.8	34.68	42.68				13		0.02	4.18	3.17	7.33
14		1.9	14.68	35.32	38.6				14		0	1.65	4.18	7.15
15			23.99	23.59	24.68				15			2.82	3.35	3.41
16			14.44	19.98	25.13				16			0	1.9	3.81
17			19.72	15.59	30.76				17			2.22	1.18	2.36
18			7.03	24.37	36.99				18			0.01	2.2	4.5
19			13.26	14.98	25.69				19			0	1.26	3.27
20			11.7	19.36	22.64				20			0.98	1.75	2.24
21			11.31	19.11	29.47				21			0.51	1.31	2.33
22			12.56	25.44	33.71				22			1.99	2.45	4.42
23			15.38	14.03	38.5				23			1.33	1.42	4.52
24			9.63	20.54	32.19				24			0.49	1.77	2.72
25			12.01	20.03	27.07				25			1.13	1.41	2.56
26			12.09	28.51	34.24				26			0.5	3.74	4.86
27			15.51	24.08	31.53				27			1.64	2.48	4.05
28			8.72	29.33	36.25				28			1.06	2.16	4.63
29			18.25	25.61	35.71				29			1.95	2.69	3.86
30			17.71	24.38	29.3				30			1.06	2.52	3.73
31			20.81	19.87	33.42				31			1.97	1.63	5.58
32			17.28	26.89	36.65				32			1.23	1.87	3.2
33			17.31	23.96					33			0.47	2.01
34			11.96	29.34					34			1.61	3.21
35			13.23	28.29					35			0.8	3.42
36			13.8	26.55					36			0.51	2.57
37			11.96	20.38					37			2.67	1.01
38			17.86	21.4					38			0.36	1.77
39			24.73	26.56					39			3.7	1.63
40			20.15	23.48					40			0.91	3.02
41			19.08	27.76					41			4.27	3.32
42			14.86	29.67					42			1.92	2.55
43			24.89	28.67					43			2.97	2.61
44			14.49	28.12					44			0	3.65
45				30.23					45				3.08
46				28.33					46				4.33
47				30.94					47				2.95
48				30.46					48				2.54
49				22.1					49				1.65
50				15.43					50				2.94
51				23.95					51				3.52
52				20.41					52				1.94
n	10	14	44	52	32	11	10		n	10	14	44	52	32	11	10

## Sheet: Figure 1c
	Total editing efficiency (%)
	Corrected: p.R83C to p.R83	Bystander: p.Y85H	Uncorrected (synonymous): p.R83C	Indels
1	37.13	5.775	0.11	0.4155
2	41.3	5.58	0.66	0.174
3	41.04	6.605	0.34	0.3795
4	46.24	5.545	0.13	1.247
5	35.705	4.02	0.06	1.4965

## Sheet: Figure 2a
G6Pase-α activity (nmol/min/mg) LIVER
sample #	mR83-3W	mR83/huR83C-3W	huR83C-3W	NB-301H-3W
1	382.825	202.067	3.46231	32.6043
2	444.605	192.908	2.71361	288.802
3	288.05	197.239	0.862794	59.954
4	247.518	140.593	1.61827	273.341
5	287.856	157.462	3.42791	76.9554
6		135.974	2.28527	251.413
7		122.311	1.52838
8		150.953	1.73234
9		138.577
10		258.417
11		242.195
G6Pase-α activity (nmol/min/mg) KIDNEY
sample #	mR83-3W	mR83/huR83C-3W	huR83C-3W	NB-301H-3W
1	695.749	201.855	3.23703	2.88909
2	754.375	304.369	2.30286	4.35217
3	614.767	220.935	1.88259	1.01293
4	550.97	229.859	0.867137	1.53415
5	407.824	221.258	4.22373	2.61843
6	619.454	219.407	3.9	3.21586
7		320.004	1.71183
8		330	2.3
9		364.163
10		267.299

## Sheet: Figure 2b 
NB-301H-3W
Sample #	G6Pase-α activity (nmol/min/mg) LIVER	On target base editing (%)	Bystander base editing (%)
1*	2.22779	0.45	0.08
2*	2.02667	0.01	0
3	32.6043	11.74	0.605
4	288.802	58.43	5.83
5	59.954	10.465	0.51
6	273.341	50.005	5.005
7	76.9554	13.075	0.62
8	251.413	38.68	2.71
* - samples excluded from future analysis due to failed editing

## Sheet: Figure 2c
Blood glucose (mg/dL)
sample #	Control-3W		NB-301H-3W
	0 hours	24 hours	0 hours	24 hours
1	214	72	220	55
2	210	70	209	76
3	167	51	165	68
4	137	64	144	37
5	198	90	148	84

## Sheet: Figure 2e
	Control-3W (mR83-3W, mR83/huR83C-3W)			huR83C-3W			NB-301H-3W
Sample #	Body weight (g)	LW/BW (%)	KW/BW (%)	Body weight (g)	LW/BW (%)	KW/BW (%)	Body weight (g)	LW/BW (%)	KW/BW (%)
1	13.07	4.36113	1.45371	4.7	9.57447	4.89362	13.14	5.32725	2.43531
2	13.6	3.82353	1.32353	5.77	10.9185	4.85269	12	4.16667	2.08333
3	13.23	4.00605	1.28496	4.75	11.7895	6.10526	11.19	6.07685	2.50223
4	13.65	3.73626	1.24542	6.14	16.9381	4.39739	10.49	4.38513	2.09724
5	14.12	3.68272	1.20397	6.34	18.612	4.4164	13.2	6.06061	2.65152
6	15.62	4.54545	1.40845	6.68	11.6766	4.64072	13.86	5.33911	2.66955
7	15.07	4.18049	1.26078	6.3	11.1111	4.44444
8	15.26	4.32503	1.17955	5.56	20.1439	5.39568
9	15.89	5.53807	1.38452	8	12	7.375
10	11.36	3.60915	1.58451	4.51	10.8647	4.21286
11	12.72	3.93082	1.25786	6.26	9.90415	4.15335
12	14.8	4.59459	1.35135	4.97	10.2616	5.6338
13	14.39	4.44753	1.32036	5.8	14.3103	6.2069
14	13.63	4.47542	1.46735	5.6	11.0714	4.28571
15	15.05	4.18605	1.26246	5.92	16.2162	5.40541
16	11.5	3.65217	1.30435	5.8	14.6552	5.51724
17	12.22	4.00982	1.39116	5.24	16.6031	6.29771
18	12.85	4.51362	1.4786
19	12.89	3.72382	1.16369
20	13.19	4.16983	1.44049
21	12.1	4.71074	1.4876
22	12.3	4.47154	1.30081
23	13.19	3.94238	1.21304
24	14.9	4.56376	1.27517
25	12.82	4.44618	1.32605

## Sheet: Figure 2g
NB-301H-3W
Sample #	G6Pase-α activity (nmol/min/mg) LIVER	LW/BW (%)	Liver Glycogen (nmol/mg)	Liver Triglycerides (nmol/mg)	Liver G6P (nmol/mg)
1	32.6043	5.32725	376.026	37.6142	6.2073
2	288.802	4.16667	225.084	31.6071	3.03578
3	59.954	6.07685	428.223	42.3288	13.3987
4	273.341	4.38513	219.165	29.5272	4.72272
5	76.9554	6.06061	392.92	63.3944	12.5378
6	251.413	5.33911	331.561	48.7208	6.79065

## Sheet: Figure 3a
Blood Glucose (mg/dL)					Serum Cholesterol (mg/dL)					Serum Lactate (mg/dL)					Serum Triglycerides (mg/dL)					Serum Uric acid (mg/dL)
sample #	Control-3W	huR83C-3W	NB-301H-3W		sample #	Control-3W	huR83C-3W	NB-301H-3W		sample #	Control-3W	huR83C-3W	NB-301H-3W		sample #	Control-3W	huR83C-3W	NB-301H-3W		sample #	Control-3W	huR83C-3W	NB-301H-3W
1	169	88	72		1	55	165	123		1	89	87	76		1	50	79	110		1	2.5	3.4	3.2
2	146	125	147		2	43	154	109		2	78	75	84		2	41	66	71		2	2.7	2.7	1.5
3	166	117	125		3	40	320	140		3	79	77	60		3	48	139	87		3	2.3	8.2	1.8
4	163	118	170		4	69	457	130		4	75	122	78		4	36	512	150		4	1.4	7.8	2.4
5	154	103	150		5	67	397	135		5	79	148	63		5	36	366	206		5	3.6	6.2	2
6	242	138	144		6	76	192	93		6	86	73	91		6	63	75	35		6	4	2.7	2.5
7	167	89			7	107	414			7	99	60			7	99	684			7	3.3	3.9
8	163	113			8	60	1075*			8	104	159			8	92	3225			8	4.1	4.3
9	186	53			9	128				9	81				9	47	51			9	1.9
10	162	59			10	74				10	56				10	30	225			10	1.6
11	211	113			11	57				11	102				11	50	65			11	2
12	207	96			12	100				12	67				12	50	249			12	1.6
13	175	126			13	117				13	52				13	100	2195			13	2.6
14	152	107			14	81				14	77				14	114	180			14	4.7
15	158	105			15	113				15	69				15	171	2368			15	1.8
16	159	91			16	72				16	77				16	29	955			16	1.8
17	159						* excluded value								17	135
18	153														18	29
19	164														19	64
20	160														20	60
21	166														21	56
22	195														22	35
23	197														23	46
24	205														24	50

## Sheet: Figure 3b
Liver Glucose (nmol/mg)					Liver Triglycerides (nmol/mg)					Liver Lactate (nmol/mg)					Liver Glycogen (nmol/mg)					Liver G6P (nmol/mg)
sample #	Control-3W	huR83C-3W	NB-301H-3W		sample #	Control-3W	huR83C-3W	NB-301H-3W		sample #	Control-3W	huR83C-3W	NB-301H-3W		sample #	Control-3W	huR83C-3W	NB-301H-3W		sample #	Control-3W	huR83C-3W	NB-301H-3W
1	377.634	21.4381	110.596		1	48.0851	16.2669	37.6142		1	53.92	130.621	82.9373		1	247.998	271.977	376.026		1	3.85915	24.0068	6.2073
2	342.138	81.1269	256.548		2	51.7826	216.629	31.6071		2	66.4538	175.953	77.6447		2	260.477	909.506	225.084		2	7.82999	47.481	3.03578
3	349.684	73.3773	127.098		3	37.0396	244.071	42.3288		3	64.807	213.198	60.3972		3	241.885	1046.78	428.223		3	7.25986	39.744	13.3987
4	391.608	41.4717	257.574		4	52.0796	42.1981	29.5272		4	112.417	42.2729	60.1414		4	368.849	131.434	219.165		4	4.87552	13.1766	4.72272
5	311.042	76.8353	178.72		5	27.3363	170.821	63.3944		5	77.7399	190.396	110.004		5	497.202	1326.76	392.92		5	4.87738	40.914	12.5378
6	308.73	62.7453	207.57		6	27.4727	124.77	48.7208		6	73.0592	166.327	75.6121		6	218.539	436.805	331.561		6	4.62284	28.0315	6.79065
7	385.496	75.5542			7	61.49	275.314			7	83.8551	218.845			7	355.393	728.577			7	5.81544	41.975
8	366.713	19.7522			8	113.508	212.06			8	50.7798	195.762			8	410.344	628.015			8	6.53686	57.7705
9	288.033				9	43.9152				9	81.8185				9	317.542				9	5.27228
10	223.491				10	34.3854				10	59.4108				10	194.11				10	3.19433
11	290.944				11	41.3812				11	108.561				11	297.323				11	4.29683
12	247.778				12	44.7487				12	77.6207				12	250.534				12	3.30041
13	206.454				13	34.5242				13	57.815				13	288.619				13	3.56205
14	119.121				14	20.2439				14	45.3341				14	59.609				14	2.537
15	302.863				15	35.7201				15	67.5945				15	433.591				15	3.94878
16	249.661				16	18.2804				16	84.4748				16	331.626				16	3.99368

## Sheet: Figure 4a
G6Pase-α activity (nmol/min/mg) LIVER
sample #	mR83-8W	mR83/huR83C-8W	NB-301H-8W	3W-301H-8W
1	261.37	172.013	4.72986	80.4874
2	236.633	145.424	172.602	97.5063
3	212.512	180.781	18.756	30.3797
4	207.45	197.941	43.2253	172.87
5	317.089	191.051	136.122	201.609
6	257.218	183.801	34.202	212.621
7	267.833	181.608	5.27299	294.339
8	310.818	135.242	105.076	92.0468
9		183.922		175.274
G6Pase-α activity (nmol/min/mg) KIDNEY
sample #	mR83-8W	mR83/huR83C-8W	NB-301H-8W	3W-301H-8W
1	421.405	306.487	4.12294	2.37108
2	748.87	276.667	6.89444	0.989409
3	504.65	330.226	4.20035	4.60613
4	585.771	320.64	4.89983	3.58789
5	626.664	279.744	4.10953	5.82155
6	317.212	267.331	3.91494	3.06009
7	323.413	250.929	2.57443	4.52572
8	637.718	137.941	5.38817	3.0941
9		262.078		1.60272

[truncated: 33 more sheets: Figure 4b, Figure 4c, Figure 4d, Figure 4e, Figure 4f, Figure 4g, Figure 5a, Figure 5b, Figure 5c, Figure 5d, Figure 5e, Figure 5f, Figure 5g, Figure 6a, Figure 6b, Figure 6c, Figure 6d, Figure 6e, Figure 6f, Figure 6g …]
